# Supplementary material for: Epigenome-Wide Association of Infant Feeding and Changes in DNA Methylation from Birth to 10 Years
Source: Nutrients. 2020 Dec 30;13(1):99. doi: 10.3390/nu13010099 (PMC7824231; doi:10.3390/nu13010099)
Supplement: Supplementary file 1 [file nutrients-13-00099-s001.xlsx]

## Sheet: S1
Supplemental Table S1 : Overview of previous DNA methylation and breastfeeding studies
	Our analysis	Rossnerova et al, 2013	Soto-Ramirez et al, 2013	Tao et al., 2013	Obermann-Borst et al., 2013	Sherwood et al, 2019	Hartwig et al 2019	Naumova et al, 2019	Odintsova et al, 2019	Pauwels et al,2019	Sherwood et al, 2020
Country	England	Czech Republic	England	USA	Netherlands	England	UK	Russia	Netherlands	Belgium	England
Study type	EWAS	EWAS	EWAS	Candidate	Candidate	EWAS	EWAS	EWAS	EWAS	EWAS	EWAS
Mean age (SD)	Birth(NA) and 10 years(NA)	11.6 years (2.2)	18 years (NA)	57.4 years (11.3)	1.4 years (0.2)	10 and 18 years (NA)	7 (NA)and 15-17 years (NA)	2.1 years (0.9)	9.5 years (1.89)	1 year (NA)	10 years
Sample size	201	200 (100 asthmatic and 100 controls)	245 females	803 tumor cases	120	297 at 10 years and 305 at 18 years	640 at 7 years, 709 at 15-17 years	37	517 for <10 years and 489 for ≥ 10 years	101	356
DNA source	peripheral blood	peripheral blood	peripheral blood	tumour tissue	peripheral blood	peripheral blood	peripheral blood	peripheral blood	Buccal epithelial cells	Buccal epithelial cells	peripheral blood
Measurement/ Arrays used	EPIC (Birth), Infinium Human Methylation450 BeadChip(10 years)	Human Methylation 27K BeadChip	Infinium Human Methylation450 BeadChip	Methylation-specific qPCR using bisulfite converted DNA	mass spectrometry	EPIC (10 years), Infinium Human Methylation450 BeadChip(18 years)	Infinium Human Methylation450 BeadChip	EPIC	EPIC	Pyrosequencing	EPIC
Use of Breastfeeding	Exposure	Covariate	Covariate	Exposure (in breast cancer )	Exposure	Exposure	Exposure	Exposure	Exposure	Exposure	Exposure
Breastfeeding categorization	3 categories each with 2 leves (0/1)	Continuous duration in months	Continuous duration in weeks	Breastfed (Yes/No)	5 categories 0=Never,1= <1, 2=>1–3, 3=>3–6,4=>6 months	Continuous duration in weeks. Categories: exclusive and total breastfeeding.	Ever vs Never. Four duration categories( 0=Never, 1=1day-3month, 2= 3.01- 6m,3=6.01-12, 4=>12m)	Continuous duration in weeks	Ever vs Never. 6 duration categories( 0=Never, 1=<1 wks, 2=2-6wks,3= 6 wks to 3 month, 4=3–6 months, 5=>6 months)	Five categories(0 = no breastfeeding; 1 = ≤1–3 months breastfeeding; 2 = 4–6 months breastfeeding; 3 = 7–9 months breastfeeding; 4 = 10–12 months breastfeeding). 2 categories (1 = <6 months breastfeeding; 2 = ≥6 months breastfeeding)	Three months category: 0=never 1= >3 months; Six months category: 0=never, 1= >6 months; Exclusively breastfed >3 months
	Exclusive breastfeeding group, Exclusive formula feeding group, and mixed group	Total Breastfeeding	Total Breastfeeding	Total Breastfeeding	Total Breastfeeding	Total and Exclusive Breastfeeding	Total Breastfeeding	Total Breastfeeding	Total Breastfeeding	Total Breastfeeding	Total and exclusive breastfeeding Breastfeeding
Covariates	Maternal age at birth	NA	NA			Maternal age	Maternal age at birth	age of children	Maternal age	Maternal age	Maternal age
	Maternal smoking during pregnancy				Maternal smoking at birth	Maternal smoking at birth	Maternal smoking during pregnancy			Maternalsmoking during breastfeeding	Maternal smoking during pregnancy
	Mode of delivery						Type of delivery		Type of delivery	Type of delivery
	Birthweight				Birthweight	Birthweight and gestational age	Birthweight and gestational age		Gestational age	Birth weight, length of pregnancy	Birthweight
	Birth order					Parity	Parity
	Family SES			Education and race	Maternal education	Maternal SES	White ethnic background, family SES		Maternal SES		Maternal SES
	cell compositions					cell proportions	cell counts	cell counts	cell counts		cell proportions
	season of blood collection						age at blood collection
	child sex, Maternal asthma			estrogen receptor status, menopause status (stratification) and age	child sex, bisulfite batch, and CpG site	child sex	surrogate variables, folic acid supplementation	child sex	child sex	child sex	child sex
					current BMI and serum leptin	BMI and serum leptin	height pre-pregnancy weight		BMI	pre-pregnancy BMI
Findings	A total of 87 CpGs (EBF: 27 CpGs, EFF: 48 CpGs, mixed: 12 CpGs) were identified using separate linear regression models adjusting for confounders and multiple testing. The directions of the associations showed a significant higher proportion of CpGs whose methylation declined in the EFF group	Pooling asthmatic group and controls, breastfeeding apparently associated with patterns of overall DNAm, although no statistical test was performed	There was an interaction between breastfeeding and mQTLs regarding the methylation level of 10 CpG sites located at the 17q21 locus (IL4R gene)	Odds ration of CDKN2A promoter methylation was 2.75 (95% CI: 1.14; 6.62) times higher in never breastfed women (only in the premenopausal group)	Duration of breastfeeding was negatively associated with LEP methylation (−2.9%; P = 0.011)	At 10 years, the total breastfeeding duration was significantly associated with DNAm at four CpG sites in LEP. Also, exclusively breastfed was associated with significant changes in DNAm at four CpG sites in LEP	Methylation level of cg11414913 was associated with breastfeeding exposure in group of 7 years old children.	Methylation level of 4276 CpGs had a statistically significant positive (2201 CpGs) or negative (2075 CpGs) association with the duration of breastfeeding (partial correlation controlling for the age and the gender, and the individual variability in blood cell count).	2 CpGs in Full Sample and 3 in subsample​ of <10 years showed association with breastfeeding	There was an association between breastfeeding duration and buccal DNA methylation in genes related to metabolism (RXRA, positive association) and appetite control (LEP, negative association)	Two differentially methylated CpG sites were found to be significantly associated with total breastfeeding duration >6 months and remained statistically significant with the exclusive breastfeeding duration >3 months

## Sheet: S2
Supplemental Table S2 : List of all previously reported CpGs used to investigate agreement of CpGs or genes from our results with prior findings
Study	cgID	Estimate	chromosome	gene
Odintsova et al., 2019	cg25178826	-0.0260003	chr5	PRLR
Odintsova et al., 2019	cg12087956	-0.0307827	chr15	CDAN1
Odintsova et al., 2019	cg24192772	-0.0239201	chr17	FOXK2
Odintsova et al., 2019	cg10142656	-0.0198163	chr9	TRMT10B
Odintsova et al., 2019	cg22491379	-0.00652454	chr2	PTPN4
Odintsova et al., 2019	cg03463465	0.360386	chr6
Odintsova et al., 2019	cg16279140	-0.411457	chr14
Odintsova et al., 2019	cg07670516	0.249464	chr17	ZNF232
Odintsova et al., 2019	cg05823759	0.205201	chr7
Odintsova et al., 2019	cg27284194	0.638466	chr4	RNF212, FGFRL1
Odintsova et al., 2019	cg03995300	0.229595	chr17	ZNF232
Odintsova et al., 2019	cg20820810	-0.300149	chr11	FOLR3
Sherwood et al, 2019	cg03084214	0.000523		LEP
Sherwood et al, 2019	cg11005360	− 2.39E−04		LEP
Sherwood et al, 2019	cg23381058	− 4.91E−04		LEP
Sherwood et al, 2019	cg23753947	1.73E−04		LEP
Sherwood et al, 2019	cg05091920	4.23E−04		LEP
Sherwood et al, 2019	cg15792829	5.87E−04		LEP
Sherwood et al, 2019	cg18603538	8.07E−04		LEP
Sherwood et al, 2019	cg23381058	− 8.17E−04		LEP
Hartwig et al, 2019	cg11414913	-3.19	chr1	TTC34
Hartwig et al, 2019	cg00234095	-1.74	chr17	KRTAP9-7
Hartwig et al, 2019	cg04722177	-2.9	chr19	IFNL4
Hartwig et al, 2019	cg03945777	-0.84	chr7	PTPRN2
Hartwig et al, 2019	cg17052885	1.8	chr17	RPTOR
Hartwig et al, 2019	cg05800082	1.1	chr6	DST
Hartwig et al, 2019	cg24134845	0.2	chr10	HPSE2
Sherwood et al, 2020	cg03592955	−0.032	chr10	LINC00840
Sherwood et al, 2020	cg08188863	0.024	chr4	SNX25
Sherwood et al, 2020	cg25268605	−0.037	chr1	TAL1
Sherwood et al, 2020	cg04957663	−0.016	chr6	GABBR1
Sherwood et al, 2020	cg14723566	−0.011	chr15	ARNT2
Naumova et al, 2019	cg17308840	0.358485	chr1
Naumova et al, 2019	cg03344490	0.176048	chr1	MIR1977
Naumova et al, 2019	cg04788999	0.653341	chr1	ISG15
Naumova et al, 2019	cg07147033	0.521364	chr1	MIB2
Naumova et al, 2019	cg04407228	0.333249	chr1	NADK
Naumova et al, 2019	cg10195763	0.288925	chr1
Naumova et al, 2019	cg09314225	0.816605	chr1	MORN1
Naumova et al, 2019	cg13941555	0.733933	chr1	MMEL1
Naumova et al, 2019	cg15663258	0.629804	chr1	TTC34
Naumova et al, 2019	cg15644634	0.318404	chr1
Naumova et al, 2019	cg01844751	0.874638	chr1
Naumova et al, 2019	cg03347306	0.651537	chr1	PRDM16
Naumova et al, 2019	cg14767338	0.639422	chr1	PRDM16
Naumova et al, 2019	cg18021902	0.403292	chr1	WDR8
Naumova et al, 2019	cg26055950	0.306879	chr1	TP73
Naumova et al, 2019	cg10634619	0.642265	chr1	KIAA0495
Naumova et al, 2019	cg00562969	0.374072	chr1	AJAP1
Naumova et al, 2019	cg25318976	0.622954	chr1
Naumova et al, 2019	cg02103362	0.801111	chr1	NPHP4
Naumova et al, 2019	cg00389386	0.61354	chr1	CHD5
Naumova et al, 2019	cg21211271	0.261709	chr1	RNF207
Naumova et al, 2019	cg07399635	0.248424	chr1	NOL9;TAS1R1
Naumova et al, 2019	cg11912668	0.766988	chr1	CAMTA1
Naumova et al, 2019	cg16117781	0.274281	chr1	TNFRSF9
Naumova et al, 2019	cg07787996	0.560873	chr1	RERE;RERE
Naumova et al, 2019	cg20510033	0.54526	chr1
Naumova et al, 2019	cg02481741	0.711131	chr1	CLSTN1
Naumova et al, 2019	cg21425037	0.768138	chr1	CLSTN1
Naumova et al, 2019	cg06692821	0.405495	chr1	LZIC;NMNAT1
Naumova et al, 2019	cg15888996	0.122602	chr1	APITD1-CORT
Naumova et al, 2019	cg22487516	0.688962	chr1
Naumova et al, 2019	cg10490147	0.300931	chr1	SRM
Naumova et al, 2019	cg09797037	0.585528	chr1	EXOSC10
Naumova et al, 2019	cg15527643	0.517137	chr1	AGTRAP
Naumova et al, 2019	cg10438121	0.657838	chr1
Naumova et al, 2019	cg17407342	0.638575	chr1	PLOD1
Naumova et al, 2019	cg03420872	0.838614	chr1	TNFRSF8
Naumova et al, 2019	cg19187405	0.574891	chr1
Naumova et al, 2019	cg15026696	0.264482	chr1	EFHD2
Naumova et al, 2019	cg04725029	0.202674	chr1	CASP9
Naumova et al, 2019	cg16034863	0.473004	chr1	DDI2
Naumova et al, 2019	cg20524150	0.662104	chr1	MIR5096;SPEN
Naumova et al, 2019	cg18088494	0.178136	chr1
Naumova et al, 2019	cg07194829	0.648179	chr1
Naumova et al, 2019	cg13115616	0.404505	chr1	ATP13A2
Naumova et al, 2019	cg18941796	0.20702	chr1	RCC2
Naumova et al, 2019	cg13603125	0.588178	chr1	ARHGEF10L
Naumova et al, 2019	cg24690231	0.274347	chr1	IGSF21
Naumova et al, 2019	cg26661034	0.291945	chr1	PAX7
Naumova et al, 2019	cg11297993	0.521967	chr1	PAX7
Naumova et al, 2019	cg03224850	0.772349	chr1	ALDH4A1
Naumova et al, 2019	cg11237901	0.57095	chr1	IFFO2
Naumova et al, 2019	cg03990003	0.199291	chr1	IFFO2
Naumova et al, 2019	cg22867719	0.341504	chr1	IFFO2
Naumova et al, 2019	cg18202521	0.335537	chr1	AKR7L
Naumova et al, 2019	cg11376198	0.373252	chr1	AKR7L
Naumova et al, 2019	cg04607131	0.504182	chr1	HTR6
Naumova et al, 2019	cg01908026	0.652323	chr1
Naumova et al, 2019	cg26831566	0.40129	chr1
Naumova et al, 2019	cg08061330	0.441484	chr1	CAMK2N1
Naumova et al, 2019	cg24824483	0.664514	chr1	EIF4G3
Naumova et al, 2019	cg21298908	0.269927	chr1	HSPG2
Naumova et al, 2019	cg02668903	0.78236	chr1	ZBTB40
Naumova et al, 2019	cg12372401	0.643079	chr1	LUZP1
Naumova et al, 2019	cg15997130	0.146815	chr1
Naumova et al, 2019	cg05350850	0.657113	chr1	MYOM3
Naumova et al, 2019	cg01590970	0.468011	chr1	GRHL3
Naumova et al, 2019	cg21298759	0.427384	chr1	NIPAL3
Naumova et al, 2019	cg16731157	0.282415	chr1	RCAN3
Naumova et al, 2019	cg19746802	0.217619	chr1
Naumova et al, 2019	cg24214164	0.684126	chr1
Naumova et al, 2019	cg21268256	0.808439	chr1
Naumova et al, 2019	cg21826606	0.253794	chr1
Naumova et al, 2019	cg26659404	0.726609	chr1	RHCE
Naumova et al, 2019	cg14011486	0.260994	chr1	LIN28
Naumova et al, 2019	cg06278181	0.618568	chr1	ARID1A
Naumova et al, 2019	cg22367705	0.422081	chr1	SLC9A1
Naumova et al, 2019	cg26038649	0.816699	chr1	MAP3K6
Naumova et al, 2019	cg09588020	0.499512	chr1	WASF2
Naumova et al, 2019	cg11254522	0.624755	chr1	FGR
Naumova et al, 2019	cg02772605	0.759203	chr1
Naumova et al, 2019	cg01228656	0.748659	chr1
Naumova et al, 2019	cg00036272	0.318116	chr1
Naumova et al, 2019	cg05875169	0.422376	chr1
Naumova et al, 2019	cg17609013	0.399702	chr1
Naumova et al, 2019	cg06493301	0.473065	chr1
Naumova et al, 2019	cg09298854	0.723704	chr1
Naumova et al, 2019	cg25204088	0.722927	chr1
Naumova et al, 2019	cg05132705	0.274212	chr1
Naumova et al, 2019	cg09837476	0.764036	chr1	KPNA6
Naumova et al, 2019	cg21324883	0.212944	chr1	RBBP4;ZBTB8OS
Naumova et al, 2019	cg16348470	0.279372	chr1	C1orf94
Naumova et al, 2019	cg19745515	0.710157	chr1
Naumova et al, 2019	cg24629356	0.522273	chr1
Naumova et al, 2019	cg24867146	0.152158	chr1	EIF2C4
Naumova et al, 2019	cg26030770	0.494964	chr1	OSCP1
Naumova et al, 2019	cg12696750	0.210321	chr1	DNALI1
Naumova et al, 2019	cg22449745	0.601934	chr1	CDCA8;C1orf109
Naumova et al, 2019	cg25235094	0.798339	chr1	EPHA10
Naumova et al, 2019	cg06473548	0.81433	chr1	MACF1
Naumova et al, 2019	cg20712946	0.692346	chr1	MACF1
Naumova et al, 2019	cg10214754	0.595005	chr1
Naumova et al, 2019	cg03317400	0.179148	chr1	MFSD2A
Naumova et al, 2019	cg25879365	0.532758	chr1	CAP1
Naumova et al, 2019	cg15173674	0.100306	chr1	ZFP69B
Naumova et al, 2019	cg04936970	0.167715	chr1	DEM1
Naumova et al, 2019	cg07920414	0.743224	chr1	RIMS3
Naumova et al, 2019	cg16294363	0.559726	chr1	KCNQ4
Naumova et al, 2019	cg20075528	0.465972	chr1	HIVEP3
Naumova et al, 2019	cg02031397	0.154449	chr1	HIVEP3
Naumova et al, 2019	cg14093106	0.782022	chr1
Naumova et al, 2019	cg00568910	0.600406	chr1
Naumova et al, 2019	cg01624937	0.152334	chr1	PTPRF
Naumova et al, 2019	cg04131194	0.769191	chr1
Naumova et al, 2019	cg07517557	0.752958	chr1	IPO13
Naumova et al, 2019	cg02020042	0.829772	chr1	SLC6A9
Naumova et al, 2019	cg06638529	0.373906	chr1	ERI3
Naumova et al, 2019	cg21534299	0.6633	chr1	ERI3
Naumova et al, 2019	cg17329287	0.232323	chr1	RNF220
Naumova et al, 2019	cg24527881	0.144318	chr1	C1orf228
Naumova et al, 2019	cg17953869	0.705385	chr1	TESK2
Naumova et al, 2019	cg19937480	0.187045	chr1	PRDX1
Naumova et al, 2019	cg09430341	0.736778	chr1	CCDC17
Naumova et al, 2019	cg06703079	0.220439	chr1	PIK3R3
Naumova et al, 2019	cg20271029	0.376292	chr1	FAAH
Naumova et al, 2019	cg24465685	0.334222	chr1
Naumova et al, 2019	cg03021048	0.356442	chr1	CYP4X1
Naumova et al, 2019	cg26558485	0.414217	chr1	CYP4X1
Naumova et al, 2019	cg25886523	0.711747	chr1	AGBL4
Naumova et al, 2019	cg19380001	0.162193	chr1	DMRTA2
Naumova et al, 2019	cg11665991	0.280754	chr1
Naumova et al, 2019	cg12302018	0.821803	chr1
Naumova et al, 2019	cg24348107	0.166151	chr1	OSBPL9
Naumova et al, 2019	cg07793724	0.668841	chr1	SLC1A7
Naumova et al, 2019	cg01869657	0.26754	chr1	MAGOH;LOC100507564
Naumova et al, 2019	cg10508863	0.796549	chr1	HSPB11
Naumova et al, 2019	cg14169160	0.245188	chr1	LRRC42;HSPB11
Naumova et al, 2019	cg22900813	0.701012	chr1	TMEM59
Naumova et al, 2019	cg04011825	0.690131	chr1	TCEANC2
Naumova et al, 2019	cg01871750	0.550316	chr1	SSBP3
Naumova et al, 2019	cg21861962	0.755566	chr1
Naumova et al, 2019	cg02468627	0.686336	chr1	PPAP2B
Naumova et al, 2019	cg08164484	0.36317	chr1	DAB1
Naumova et al, 2019	cg07018071	0.2156	chr1	JUN
Naumova et al, 2019	cg02726617	0.54372	chr1	LINC01135
Naumova et al, 2019	cg17171539	0.458024	chr1
Naumova et al, 2019	cg08232135	0.590982	chr1	LINC01358
Naumova et al, 2019	cg12401086	0.522456	chr1	NFIA-AS2
Naumova et al, 2019	cg22803724	0.441769	chr1	NFIA
Naumova et al, 2019	cg08845123	0.148336	chr1	KANK4
Naumova et al, 2019	cg16031501	0.814408	chr1
Naumova et al, 2019	cg25761793	0.209055	chr1
Naumova et al, 2019	cg22450138	0.8129	chr1	UBE2U
Naumova et al, 2019	cg09635123	0.82976	chr1	UBE2U
Naumova et al, 2019	cg04593828	0.581658	chr1	JAK1
Naumova et al, 2019	cg15410741	0.625218	chr1	JAK1
Naumova et al, 2019	cg10142878	0.344155	chr1	AK3L1
Naumova et al, 2019	cg11386231	0.504847	chr1	PDE4B
Naumova et al, 2019	cg17930550	0.299771	chr1	SLC35D1
Naumova et al, 2019	cg01356829	0.324177	chr1	IL12RB2
Naumova et al, 2019	cg17811022	0.691856	chr1	IL12RB2
Naumova et al, 2019	cg05555048	0.742414	chr1
Naumova et al, 2019	cg22076941	0.479827	chr1
Naumova et al, 2019	cg13900770	0.219081	chr1	LRRIQ3;TNNI3K;FPGT
Naumova et al, 2019	cg22875332	0.338639	chr1	ACADM
Naumova et al, 2019	cg10523679	0.402195	chr1	ACADM
Naumova et al, 2019	cg21840844	0.855786	chr1	NEXN
Naumova et al, 2019	cg17737388	0.419094	chr1	C1orf52;C1orf52
Naumova et al, 2019	cg17322118	0.753288	chr1	BCL10
Naumova et al, 2019	cg02577793	0.318052	chr1	SH3GLB1
Naumova et al, 2019	cg09426924	0.577249	chr1
Naumova et al, 2019	cg09655459	0.860293	chr1	GBP1P1
Naumova et al, 2019	cg06549928	0.249764	chr1	LRRC8B
Naumova et al, 2019	cg07600884	0.328803	chr1	LRRC8D
Naumova et al, 2019	cg10214938	0.648729	chr1	HFM1
Naumova et al, 2019	cg02496470	0.557655	chr1
Naumova et al, 2019	cg09935388	0.744458	chr1	GFI1;GFI1;GFI1
Naumova et al, 2019	cg04777348	0.678469	chr1	GFI1;GFI1
Naumova et al, 2019	cg24091761	0.291448	chr1	BCAR3;LOC100129046
Naumova et al, 2019	cg21412865	0.464172	chr1	SLC44A3;SLC44A3
Naumova et al, 2019	cg04265011	0.678725	chr1	LOC729970
Naumova et al, 2019	cg24863693	0.460881	chr1
Naumova et al, 2019	cg20062737	0.303339	chr1
Naumova et al, 2019	cg04308687	0.340732	chr1	FRRS1
Naumova et al, 2019	cg05662369	0.556128	chr1	HIAT1
Naumova et al, 2019	cg04637881	0.343977	chr1	DBT
Naumova et al, 2019	cg25979598	0.545959	chr1	RTCD1;RTCD1
Naumova et al, 2019	cg11312524	0.1734	chr1	RTCA;RTCA-AS1
Naumova et al, 2019	cg25757926	0.765708	chr1
Naumova et al, 2019	cg20266770	0.395528	chr1
Naumova et al, 2019	cg03677021	0.588299	chr1	WDR47
Naumova et al, 2019	cg12726300	0.198717	chr1	WDR47
Naumova et al, 2019	cg04118974	0.701405	chr1
Naumova et al, 2019	cg26013553	0.201438	chr1	KCNA3
Naumova et al, 2019	cg16197161	0.70178	chr1
Naumova et al, 2019	cg11688768	0.302479	chr1	C1orf88
Naumova et al, 2019	cg21183562	0.620134	chr1	KCND3
Naumova et al, 2019	cg06161010	0.3956	chr1
Naumova et al, 2019	cg26875637	0.627902	chr1	CTTNBP2NL
Naumova et al, 2019	cg23369455	0.64465	chr1	WNT2B
Naumova et al, 2019	cg17175958	0.212224	chr1	RHOC
Naumova et al, 2019	cg22191745	0.706451	chr1
Naumova et al, 2019	cg08744069	0.725103	chr1	LRIG2
Naumova et al, 2019	cg26132229	0.530273	chr1
Naumova et al, 2019	cg12459542	0.113306	chr1	AP4B1-AS1;RSBN1
Naumova et al, 2019	cg09238756	0.189906	chr1	HIPK1-AS1;HIPK1
Naumova et al, 2019	cg14867388	0.278443	chr1	TSPAN2
Naumova et al, 2019	cg07937445	0.820996	chr1	LOC101929023
Naumova et al, 2019	cg19319037	0.5463	chr1	TTF2
Naumova et al, 2019	cg03216846	0.554511	chr1
Naumova et al, 2019	cg11843645	0.750444	chr1	HSD3B2;HSD3B2
Naumova et al, 2019	cg16322792	0.497329	chr1	ZNF697
Naumova et al, 2019	cg09074625	0.444075	chr1
Naumova et al, 2019	cg11955541	0.234704	chr1	PDE4DIP
Naumova et al, 2019	cg22619763	0.191074	chr1	TXNIP;TXNIP
Naumova et al, 2019	cg27563032	0.613872	chr1
Naumova et al, 2019	cg13574121	0.491439	chr1
Naumova et al, 2019	cg18129781	0.701778	chr1	OTUD7B
Naumova et al, 2019	cg05806577	0.118779	chr1	ARNT
Naumova et al, 2019	cg15441434	0.283728	chr1	SETDB1
Naumova et al, 2019	cg10589385	0.596956	chr1	SETDB1
Naumova et al, 2019	cg22392857	0.442271	chr1	TNFAIP8L2
Naumova et al, 2019	cg01928794	0.455135	chr1	POGZ
Naumova et al, 2019	cg13496167	0.820492	chr1
Naumova et al, 2019	cg04938315	0.692898	chr1	TCHH
Naumova et al, 2019	cg19933610	0.633562	chr1
Naumova et al, 2019	cg21718113	0.521153	chr1	LCE3C
Naumova et al, 2019	cg02453376	0.753925	chr1	LCE3B
Naumova et al, 2019	cg13112903	0.0750049	chr1	S100A6;S100A6
Naumova et al, 2019	cg00012362	0.638199	chr1	S100A13
Naumova et al, 2019	cg06562291	0.479399	chr1	S100A13
Naumova et al, 2019	cg17776284	0.468057	chr1	S100A13;S100A1
Naumova et al, 2019	cg13946767	0.59943	chr1	S100A1
Naumova et al, 2019	cg11343894	0.566484	chr1	S100A13
Naumova et al, 2019	cg27469660	0.442947	chr1	S100A13
Naumova et al, 2019	cg11915664	0.424852	chr1	S100A13
Naumova et al, 2019	cg11596404	0.569418	chr1	S100A13
Naumova et al, 2019	cg19335413	0.61547	chr1	S100A13
Naumova et al, 2019	cg02873163	0.588386	chr1	S100A13
Naumova et al, 2019	cg02331910	0.588616	chr1	S100A13
Naumova et al, 2019	cg04077668	0.19157	chr1	S100A13
Naumova et al, 2019	cg01347250	0.242299	chr1	S100A13
Naumova et al, 2019	cg07898899	0.366762	chr1	S100A13
Naumova et al, 2019	cg26548293	0.800773	chr1	C1orf77;S100A13
Naumova et al, 2019	cg13924287	0.341365	chr1	C1orf43;UBAP2L;C1orf43
Naumova et al, 2019	cg13096330	0.795541	chr1	CHRNB2
Naumova et al, 2019	cg06716655	0.305824	chr1	ADAR
Naumova et al, 2019	cg12593793	0.436715	chr1
Naumova et al, 2019	cg14219900	0.585241	chr1
Naumova et al, 2019	cg16196595	0.778533	chr1	PMF1;PMF1;PMF1-BGLAP
Naumova et al, 2019	cg20570016	0.575149	chr1	TMEM79
Naumova et al, 2019	cg19759212	0.750064	chr1	TSACC;CCT3
Naumova et al, 2019	cg11723801	0.25063	chr1	NES
Naumova et al, 2019	cg03287757	0.220592	chr1
Naumova et al, 2019	cg10390174	0.262971	chr1	CRABP2
Naumova et al, 2019	cg10516993	0.55332	chr1
Naumova et al, 2019	cg24982343	0.528847	chr1	OR10T2
Naumova et al, 2019	cg11578532	0.481854	chr1	TSTD1
Naumova et al, 2019	cg25682974	0.289833	chr1	MIR5187;TOMM40L
Naumova et al, 2019	cg22661494	0.315455	chr1	CFAP126
Naumova et al, 2019	cg00056433	0.20345	chr1
Naumova et al, 2019	cg16784507	0.395327	chr1
Naumova et al, 2019	cg27514565	0.644969	chr1
Naumova et al, 2019	cg07544956	0.428192	chr1	ATF6
Naumova et al, 2019	cg15923350	0.399912	chr1	RGS4
Naumova et al, 2019	cg22852353	0.78009	chr1	LMX1A
Naumova et al, 2019	cg09118258	0.167932	chr1	LMX1A
Naumova et al, 2019	cg18193680	0.744852	chr1
Naumova et al, 2019	cg00318989	0.498233	chr1
Naumova et al, 2019	cg24693760	0.422775	chr1
Naumova et al, 2019	cg22372668	0.702249	chr1
Naumova et al, 2019	cg17135146	0.824842	chr1	MPZL1
Naumova et al, 2019	cg14060279	0.81342	chr1
Naumova et al, 2019	cg05702448	0.141626	chr1	DCAF6;BRP44
Naumova et al, 2019	cg00677697	0.319346	chr1	LOC101928565
Naumova et al, 2019	cg00256709	0.360484	chr1
Naumova et al, 2019	cg15049744	0.746177	chr1	CCDC181
Naumova et al, 2019	cg16600909	0.679172	chr1
Naumova et al, 2019	cg11712473	0.244399	chr1	PRDX6
Naumova et al, 2019	cg04837750	0.361682	chr1	SLC9A11
Naumova et al, 2019	cg12525949	0.6643	chr1	ANKRD45
Naumova et al, 2019	cg23658987	0.379097	chr1	TNN
Naumova et al, 2019	cg10331038	0.778868	chr1	TNR
Naumova et al, 2019	cg01787798	0.522261	chr1	TNR
Naumova et al, 2019	cg20164016	0.661962	chr1	TNR
Naumova et al, 2019	cg13931925	0.320056	chr1	NPHS2
Naumova et al, 2019	cg16874812	0.693287	chr1	TDRD5
Naumova et al, 2019	cg15970318	0.611208	chr1	TDRD5
Naumova et al, 2019	cg01441127	0.689686	chr1	MR1
Naumova et al, 2019	cg27176729	0.528484	chr1	IER5
Naumova et al, 2019	cg09046316	0.367028	chr1	LOC101928973
Naumova et al, 2019	cg20771185	0.408392	chr1
Naumova et al, 2019	cg06869292	0.203011	chr1
Naumova et al, 2019	cg07919760	0.743046	chr1
Naumova et al, 2019	cg02349066	0.64314	chr1	RNASEL
Naumova et al, 2019	cg06304883	0.674566	chr1	LAMC1
Naumova et al, 2019	cg04862210	0.394143	chr1	LAMC1
Naumova et al, 2019	cg26480890	0.525369	chr1
Naumova et al, 2019	cg19076160	0.70107	chr1
Naumova et al, 2019	cg00115313	0.296556	chr1	TROVE2
Naumova et al, 2019	cg06924895	0.459923	chr1
Naumova et al, 2019	cg11230062	0.760608	chr1
Naumova et al, 2019	cg15156071	0.720932	chr1
Naumova et al, 2019	cg23365999	0.790762	chr1
Naumova et al, 2019	cg04555139	0.507471	chr1
Naumova et al, 2019	cg03425860	0.793632	chr1
Naumova et al, 2019	cg16681853	0.782656	chr1
Naumova et al, 2019	cg05223300	0.722733	chr1	C1orf106;C1orf106
Naumova et al, 2019	cg14920846	0.322818	chr1	NAV1
Naumova et al, 2019	cg04179952	0.195959	chr1	NAV1
Naumova et al, 2019	cg04287574	0.370954	chr1	NAV1
Naumova et al, 2019	cg08883485	0.344484	chr1	NAV1
Naumova et al, 2019	cg07999988	0.700706	chr1	NAV1
Naumova et al, 2019	cg00930707	0.702368	chr1	RNPEP
Naumova et al, 2019	cg12761421	0.741154	chr1	LGR6
Naumova et al, 2019	cg04811114	0.456047	chr1	LGR6
Naumova et al, 2019	cg26347746	0.585829	chr1	LGR6
Naumova et al, 2019	cg05044291	0.378145	chr1	LGR6
Naumova et al, 2019	cg25270774	0.490804	chr1	LGR6
Naumova et al, 2019	cg06825163	0.505747	chr1	LGR6
Naumova et al, 2019	cg21169940	0.747015	chr1	LGR6
Naumova et al, 2019	cg26399396	0.188721	chr1	UBE2T
Naumova et al, 2019	cg25911023	0.219149	chr1	KDM5B
Naumova et al, 2019	cg20318405	0.877828	chr1
Naumova et al, 2019	cg12730826	0.290784	chr1	DSTYK;DSTYK
Naumova et al, 2019	cg20499934	0.265847	chr1	CDK18
Naumova et al, 2019	cg09411371	0.778823	chr1
Naumova et al, 2019	cg07514797	0.677609	chr1	CR1
Naumova et al, 2019	cg27526649	0.702873	chr1
Naumova et al, 2019	cg27167413	0.180983	chr1	C1orf74
Naumova et al, 2019	cg07107916	0.483434	chr1	PPP2R5A
Naumova et al, 2019	cg20386404	0.461065	chr1	PTPN14
Naumova et al, 2019	cg09185147	0.70972	chr1	PTPN14
Naumova et al, 2019	cg16144317	0.282536	chr1	PTPN14
Naumova et al, 2019	cg26784032	0.49215	chr1
Naumova et al, 2019	cg25851789	0.207482	chr1	ESRRG
Naumova et al, 2019	cg22064155	0.526952	chr1	MIR548F3
Naumova et al, 2019	cg05062446	0.240226	chr1	LYPLAL1
Naumova et al, 2019	cg10995206	0.645775	chr1	2018-03-02
Naumova et al, 2019	cg21163311	0.669901	chr1
Naumova et al, 2019	cg23461285	0.744971	chr1
Naumova et al, 2019	cg12283086	0.689763	chr1
Naumova et al, 2019	cg06621799	0.612826	chr1	MIA3
Naumova et al, 2019	cg22352176	0.557496	chr1
Naumova et al, 2019	cg20583743	0.492939	chr1	DISP1
Naumova et al, 2019	cg03317987	0.612956	chr1	SUSD4
Naumova et al, 2019	cg06726529	0.417542	chr1
Naumova et al, 2019	cg19598416	0.136222	chr1	CAPN2
Naumova et al, 2019	cg25372164	0.444467	chr1
Naumova et al, 2019	cg16247183	0.362739	chr1
Naumova et al, 2019	cg14849071	0.275693	chr1	TMEM63A
Naumova et al, 2019	cg07847171	0.864648	chr1
Naumova et al, 2019	cg05929471	0.70364	chr1	CDC42BPA
Naumova et al, 2019	cg20011248	0.569217	chr1
Naumova et al, 2019	cg18477163	0.526572	chr1	OBSCN
Naumova et al, 2019	cg01907584	0.202151	chr1	TRIM17
Naumova et al, 2019	cg26188212	0.57524	chr1
Naumova et al, 2019	cg10824677	0.793982	chr1
Naumova et al, 2019	cg08354527	0.718234	chr1
Naumova et al, 2019	cg12676603	0.247807	chr1	RAB4A
Naumova et al, 2019	cg16909962	0.156448	chr1	RAB4A
Naumova et al, 2019	cg23079911	0.85582	chr1	RAB4A
Naumova et al, 2019	cg23830335	0.319497	chr1
Naumova et al, 2019	cg11742688	0.7159	chr1	ABCB10
Naumova et al, 2019	cg26362491	0.865891	chr1
Naumova et al, 2019	cg09764435	0.325102	chr1	GALNT2
Naumova et al, 2019	cg15723468	0.71182	chr1	GALNT2
Naumova et al, 2019	cg04949720	0.795723	chr1
Naumova et al, 2019	cg08795816	0.657498	chr1
Naumova et al, 2019	cg23162821	0.121785	chr1	TSNAX-DISC1;TSNAX-DISC1
Naumova et al, 2019	cg19193962	0.104908	chr1	TSNAX;TSNAX-DISC1
Naumova et al, 2019	cg11924352	0.532018	chr1
Naumova et al, 2019	cg09548403	0.411858	chr1
Naumova et al, 2019	cg05460318	0.16042	chr1	KIAA1383
Naumova et al, 2019	cg13777730	0.411076	chr1
Naumova et al, 2019	cg11628564	0.484383	chr1
Naumova et al, 2019	cg02088292	0.414984	chr1
Naumova et al, 2019	cg26050004	0.14268	chr1	B3GALNT2;B3GALNT2
Naumova et al, 2019	cg19456318	0.71259	chr1	LYST
Naumova et al, 2019	cg13677741	0.489035	chr1	LYST
Naumova et al, 2019	cg25610945	0.798558	chr1
Naumova et al, 2019	cg20388471	0.816373	chr1	RYR2
Naumova et al, 2019	cg21572631	0.65051	chr1
Naumova et al, 2019	cg04565261	0.206183	chr1
Naumova et al, 2019	cg21854408	0.160736	chr1
Naumova et al, 2019	cg03075534	0.175375	chr1
Naumova et al, 2019	cg15031661	0.128726	chr1	FMN2
Naumova et al, 2019	cg12540696	0.631486	chr1	FMN2
Naumova et al, 2019	cg03492797	0.683484	chr1	CHML;OPN3
Naumova et al, 2019	cg24345147	0.661306	chr1
Naumova et al, 2019	cg11820600	0.516126	chr1	AKT3
Naumova et al, 2019	cg23390582	0.649615	chr1
Naumova et al, 2019	cg23579508	0.824445	chr1
Naumova et al, 2019	cg22712329	0.331446	chr1	C1orf101;C1orf101
Naumova et al, 2019	cg18141646	0.77959	chr1	KIF26B
Naumova et al, 2019	cg18866281	0.274746	chr1
Naumova et al, 2019	cg08535928	0.26566	chr1	LOC149134
Naumova et al, 2019	cg15270318	0.300448	chr1	ZNF670;ZNF670-ZNF695
Naumova et al, 2019	cg12833414	0.756832	chr1
Naumova et al, 2019	cg02567750	0.707484	chr1
Naumova et al, 2019	cg26060667	0.548746	chr1
Naumova et al, 2019	cg21399703	0.744921	chr1
Naumova et al, 2019	cg20771596	0.79763	chr1	GCSAML
Naumova et al, 2019	cg12357396	0.453621	chr10
Naumova et al, 2019	cg15296941	0.728338	chr10	DIP2C
Naumova et al, 2019	cg10916515	0.701534	chr10	ADARB2
Naumova et al, 2019	cg11056229	0.847727	chr10	ADARB2
Naumova et al, 2019	cg04910505	0.875702	chr10	ADARB2
Naumova et al, 2019	cg25274844	0.326547	chr10	ADARB2
Naumova et al, 2019	cg07025949	0.17342	chr10	ADARB2
Naumova et al, 2019	cg02246225	0.848099	chr10
Naumova et al, 2019	cg12411374	0.667758	chr10
Naumova et al, 2019	cg17371064	0.624307	chr10	LOC105376360
Naumova et al, 2019	cg20373635	0.445529	chr10
Naumova et al, 2019	cg12361304	0.398207	chr10
Naumova et al, 2019	cg05583417	0.402285	chr10
Naumova et al, 2019	cg05403127	0.788228	chr10	LINC00703
Naumova et al, 2019	cg23382784	0.698964	chr10
Naumova et al, 2019	cg13132986	0.658195	chr10	AKR1C2
Naumova et al, 2019	cg12530994	0.406401	chr10	AKR1C3
Naumova et al, 2019	cg14623216	0.695867	chr10	ASB13
Naumova et al, 2019	cg14127767	0.591826	chr10
Naumova et al, 2019	cg24740195	0.189018	chr10	PFKFB3
Naumova et al, 2019	cg14038949	0.50981	chr10	PFKFB3
Naumova et al, 2019	cg05091658	0.534026	chr10
Naumova et al, 2019	cg17433144	0.648796	chr10	SFMBT2
Naumova et al, 2019	cg03031609	0.18143	chr10	SFMBT2
Naumova et al, 2019	cg01514490	0.435684	chr10
Naumova et al, 2019	cg18065464	0.820971	chr10
Naumova et al, 2019	cg22783180	0.164764	chr10
Naumova et al, 2019	cg15803869	0.234116	chr10
Naumova et al, 2019	cg06878111	0.770072	chr10
Naumova et al, 2019	cg20193300	0.798705	chr10	USP6NL
Naumova et al, 2019	cg09479738	0.784666	chr10	CAMK1D
Naumova et al, 2019	cg08299859	0.817347	chr10
Naumova et al, 2019	cg12911050	0.5838	chr10
Naumova et al, 2019	cg10616319	0.271815	chr10
Naumova et al, 2019	cg13848826	0.528141	chr10
Naumova et al, 2019	cg17885841	0.798633	chr10	C1QL3
Naumova et al, 2019	cg27393726	0.804369	chr10	C1QL3
Naumova et al, 2019	cg19953253	0.644747	chr10	STAM
Naumova et al, 2019	cg23660117	0.673261	chr10	MALRD1
Naumova et al, 2019	cg22578373	0.539483	chr10	PLXDC2
Naumova et al, 2019	cg00047117	0.249415	chr10
Naumova et al, 2019	cg26492368	0.583439	chr10	SPAG6;SPAG6
Naumova et al, 2019	cg16913841	0.554197	chr10
Naumova et al, 2019	cg06974428	0.537134	chr10	PIP4K2A
Naumova et al, 2019	cg15624813	0.43946	chr10
Naumova et al, 2019	cg09056181	0.254967	chr10	GAD2
Naumova et al, 2019	cg14429209	0.577539	chr10	GAD2
Naumova et al, 2019	cg21843814	0.401212	chr10	GAD2
Naumova et al, 2019	cg01815889	0.742519	chr10	PDSS1
Naumova et al, 2019	cg06632577	0.874829	chr10
Naumova et al, 2019	cg13324547	0.282899	chr10	BAMBI
Naumova et al, 2019	cg00622375	0.65333	chr10	SVIL;MIR938
Naumova et al, 2019	cg19878302	0.389018	chr10
Naumova et al, 2019	cg02075434	0.830138	chr10
Naumova et al, 2019	cg18851673	0.784653	chr10
Naumova et al, 2019	cg01917980	0.674012	chr10	ZNF438
Naumova et al, 2019	cg18868178	0.285066	chr10
Naumova et al, 2019	cg18393202	0.222945	chr10
Naumova et al, 2019	cg06333834	0.828148	chr10
Naumova et al, 2019	cg07506530	0.642319	chr10	PARD3
Naumova et al, 2019	cg18121163	0.705431	chr10
Naumova et al, 2019	cg12346317	0.827709	chr10
Naumova et al, 2019	cg10091335	0.158191	chr10
Naumova et al, 2019	cg06716766	0.491785	chr10	HNRNPF
Naumova et al, 2019	cg25888561	0.461132	chr10
Naumova et al, 2019	cg15465223	0.163986	chr10
Naumova et al, 2019	cg20498634	0.240048	chr10
Naumova et al, 2019	cg07547516	0.82454	chr10
Naumova et al, 2019	cg26718433	0.19534	chr10	CXCL12
Naumova et al, 2019	cg13713044	0.819593	chr10	ANKRD30BP3
Naumova et al, 2019	cg11468315	0.305035	chr10
Naumova et al, 2019	cg10688514	0.338116	chr10	ZNF488
Naumova et al, 2019	cg10237277	0.739016	chr10	ARHGAP22
Naumova et al, 2019	cg12471811	0.424752	chr10	ARHGAP22
Naumova et al, 2019	cg23211310	0.884065	chr10	LRRC18;WDFY4
Naumova et al, 2019	cg18594724	0.682627	chr10	PRKG1
Naumova et al, 2019	cg12081329	0.496934	chr10	PRKG1
Naumova et al, 2019	cg17318406	0.385847	chr10	PCDH15
Naumova et al, 2019	cg23336892	0.531914	chr10
Naumova et al, 2019	cg27434149	0.335348	chr10
Naumova et al, 2019	cg15172601	0.192725	chr10	CDK1
Naumova et al, 2019	cg23892626	0.174154	chr10	RHOBTB1
Naumova et al, 2019	cg24205914	0.653662	chr10	RHOBTB1
Naumova et al, 2019	cg13873029	0.827082	chr10
Naumova et al, 2019	cg11416811	0.389167	chr10	C10orf107
Naumova et al, 2019	cg24395954	0.755665	chr10
Naumova et al, 2019	cg00352888	0.791385	chr10
Naumova et al, 2019	cg27119660	0.304709	chr10
Naumova et al, 2019	cg26164240	0.75019	chr10
Naumova et al, 2019	cg00179952	0.245804	chr10	LINC01515
Naumova et al, 2019	cg23810370	0.750003	chr10	MYPN
Naumova et al, 2019	cg26097210	0.198553	chr10	PBLD;HNRNPH3
Naumova et al, 2019	cg16896539	0.344662	chr10	HNRNPH3
Naumova et al, 2019	cg10840389	0.225602	chr10	LRRC20
Naumova et al, 2019	cg14334161	0.646387	chr10	NODAL
Naumova et al, 2019	cg01435315	0.542384	chr10
Naumova et al, 2019	cg24740647	0.590604	chr10
Naumova et al, 2019	cg14201462	0.597002	chr10
Naumova et al, 2019	cg08296433	0.685891	chr10	C10orf11
Naumova et al, 2019	cg16072382	0.800333	chr10	C10orf11
Naumova et al, 2019	cg19208876	0.791904	chr10	KCNMA1
Naumova et al, 2019	cg08734066	0.494426	chr10
Naumova et al, 2019	cg24658487	0.40331	chr10	LOC283050
Naumova et al, 2019	cg13944198	0.551683	chr10
Naumova et al, 2019	cg08506606	0.202247	chr10
Naumova et al, 2019	cg24440658	0.414207	chr10
Naumova et al, 2019	cg09623377	0.475024	chr10	SH2D4B
Naumova et al, 2019	cg22421248	0.68329	chr10
Naumova et al, 2019	cg19683655	0.695848	chr10
Naumova et al, 2019	cg12604575	0.663126	chr10	GRID1
Naumova et al, 2019	cg17792740	0.642244	chr10	AGAP11;C10orf116
Naumova et al, 2019	cg18516898	0.835855	chr10	FAM22D
Naumova et al, 2019	cg13153410	0.607465	chr10
Naumova et al, 2019	cg08699092	0.412258	chr10	STAMBPL1
Naumova et al, 2019	cg22801443	0.746693	chr10
Naumova et al, 2019	cg21502356	0.186919	chr10	PCGF5
Naumova et al, 2019	cg05934333	0.679452	chr10	LOC100188947
Naumova et al, 2019	cg05544764	0.736283	chr10	CPEB3
Naumova et al, 2019	cg06299715	0.81273	chr10	EXOC6
Naumova et al, 2019	cg07204602	0.872447	chr10	CYP26C1
Naumova et al, 2019	cg21364560	0.210876	chr10	MYOF
Naumova et al, 2019	cg13858227	0.451266	chr10	LGI1
Naumova et al, 2019	cg16964198	0.496918	chr10	TBC1D12
Naumova et al, 2019	cg19852607	0.752602	chr10	CYP2C18
Naumova et al, 2019	cg26400074	0.657376	chr10
Naumova et al, 2019	cg21314102	0.662567	chr10	DNTT
Naumova et al, 2019	cg23281555	0.596119	chr10	TM9SF3
Naumova et al, 2019	cg02238449	0.762644	chr10	SLIT1
Naumova et al, 2019	cg01056004	0.447575	chr10
Naumova et al, 2019	cg15286044	0.196977	chr10	CRTAC1
Naumova et al, 2019	cg09919819	0.656382	chr10
Naumova et al, 2019	cg17888390	0.429696	chr10
Naumova et al, 2019	cg07044859	0.551607	chr10
Naumova et al, 2019	cg23319285	0.350569	chr10
Naumova et al, 2019	cg17932911	0.675969	chr10	ERLIN1
Naumova et al, 2019	cg18279326	0.474459	chr10
Naumova et al, 2019	cg14861089	0.230537	chr10	TLX1
Naumova et al, 2019	cg05926339	0.239737	chr10	LBX1;LBX1-AS1
Naumova et al, 2019	cg18800771	0.308636	chr10
Naumova et al, 2019	cg10455940	0.264563	chr10	BTRC;BTRC
Naumova et al, 2019	cg26384465	0.723525	chr10	LDB1
Naumova et al, 2019	cg12331743	0.35276	chr10	NFKB2
Naumova et al, 2019	cg05855489	0.249132	chr10	C10orf26
Naumova et al, 2019	cg25481680	0.194598	chr10	PCGF6
Naumova et al, 2019	cg14159304	0.128553	chr10	CALHM2
Naumova et al, 2019	cg18104354	0.667356	chr10
Naumova et al, 2019	cg00591421	0.761491	chr10	SORCS3
Naumova et al, 2019	cg04844038	0.452056	chr10	SORCS1
Naumova et al, 2019	cg24650267	0.786639	chr10
Naumova et al, 2019	cg08828458	0.665298	chr10
Naumova et al, 2019	cg18780288	0.474596	chr10	XPNPEP1
Naumova et al, 2019	cg12792648	0.838223	chr10
Naumova et al, 2019	cg03999743	0.140516	chr10	SMNDC1
Naumova et al, 2019	cg08834099	0.837743	chr10
Naumova et al, 2019	cg24662666	0.200047	chr10	LOC282997
Naumova et al, 2019	cg07180125	0.34133	chr10
Naumova et al, 2019	cg10607059	0.160619	chr10	TCF7L2
Naumova et al, 2019	cg07849302	0.201122	chr10	TCF7L2
Naumova et al, 2019	cg13704772	0.632219	chr10
Naumova et al, 2019	cg13829736	0.222203	chr10	AFAP1L2
Naumova et al, 2019	cg04335339	0.339772	chr10	ATRNL1
Naumova et al, 2019	cg23390282	0.477907	chr10	ATRNL1
Naumova et al, 2019	cg22835852	0.26704	chr10
Naumova et al, 2019	cg15417294	0.540678	chr10	SLC18A2
Naumova et al, 2019	cg05577994	0.516914	chr10	EMX2OS
Naumova et al, 2019	cg03311684	0.231758	chr10	EMX2OS
Naumova et al, 2019	cg08985499	0.299664	chr10
Naumova et al, 2019	cg13647079	0.524521	chr10
Naumova et al, 2019	cg09285349	0.374334	chr10
Naumova et al, 2019	cg03477477	0.855784	chr10	GRK5
Naumova et al, 2019	cg02041677	0.559171	chr10
Naumova et al, 2019	cg20744387	0.251346	chr10
Naumova et al, 2019	cg04820910	0.500995	chr10	ATE1
Naumova et al, 2019	cg24174072	0.741927	chr10
Naumova et al, 2019	cg03623097	0.482995	chr10	ARMS2
Naumova et al, 2019	cg15683166	0.888086	chr10	FAM24B
Naumova et al, 2019	cg01011367	0.400264	chr10	ACADSB
Naumova et al, 2019	cg03574723	0.154285	chr10	GPR26
Naumova et al, 2019	cg14039479	0.590122	chr10	GPR26
Naumova et al, 2019	cg02313554	0.679616	chr10
Naumova et al, 2019	cg23658364	0.812797	chr10
Naumova et al, 2019	cg18135502	0.824231	chr10	LHPP;LHPP
Naumova et al, 2019	cg07081759	0.633581	chr10	FAM53B
Naumova et al, 2019	cg02914827	0.653544	chr10	MMP21
Naumova et al, 2019	cg05670995	0.676051	chr10	MMP21
Naumova et al, 2019	cg15280358	0.688732	chr10	ADAM12
Naumova et al, 2019	cg00075986	0.414429	chr10
Naumova et al, 2019	cg14906888	0.643061	chr10
Naumova et al, 2019	cg07450693	0.805986	chr10	MGMT
Naumova et al, 2019	cg18583565	0.777455	chr10
Naumova et al, 2019	cg16692788	0.758607	chr10
Naumova et al, 2019	cg18676500	0.16917	chr10	EBF3
Naumova et al, 2019	cg19591644	0.750667	chr10
Naumova et al, 2019	cg25601879	0.715754	chr10
Naumova et al, 2019	cg07400503	0.41178	chr10	STK32C
Naumova et al, 2019	cg10200298	0.584836	chr10	LRRC27
Naumova et al, 2019	cg07962783	0.672044	chr10	LRRC27
Naumova et al, 2019	cg21370255	0.261644	chr10	LRRC27
Naumova et al, 2019	cg10530568	0.243266	chr10	LRRC27
Naumova et al, 2019	cg02535060	0.248045	chr10	LRRC27
Naumova et al, 2019	cg13856217	0.553201	chr10	PWWP2B
Naumova et al, 2019	cg00296348	0.320915	chr10
Naumova et al, 2019	cg12329986	0.624467	chr10
Naumova et al, 2019	cg07304315	0.259078	chr10	GPR123
Naumova et al, 2019	cg26810230	0.683493	chr10
Naumova et al, 2019	cg06433985	0.766582	chr10	KNDC1
Naumova et al, 2019	cg06662428	0.517039	chr10	PAOX
Naumova et al, 2019	cg19899694	0.132229	chr10	SPRN
Naumova et al, 2019	cg00773093	0.754731	chr10
Naumova et al, 2019	cg17796960	0.451563	chr10	LOC619207
Naumova et al, 2019	cg19837601	0.693436	chr10	CYP2E1
Naumova et al, 2019	cg20084602	0.685632	chr11
Naumova et al, 2019	cg19787465	0.206982	chr11	B4GALNT4
Naumova et al, 2019	cg11335335	0.289347	chr11	DRD4
Naumova et al, 2019	cg07212818	0.519361	chr11	DRD4
Naumova et al, 2019	cg24166901	0.316738	chr11	TMEM80;DEAF1
Naumova et al, 2019	cg07770855	0.290774	chr11	CD151
Naumova et al, 2019	cg23562381	0.390557	chr11	CD151
Naumova et al, 2019	cg18000076	0.573088	chr11	CD151
Naumova et al, 2019	cg07269682	0.304115	chr11	POLR2L;TSPAN4
Naumova et al, 2019	cg26071135	0.319583	chr11	TSPAN4;POLR2L
Naumova et al, 2019	cg13104938	0.570136	chr11	TSPAN4
Naumova et al, 2019	cg04552852	0.510644	chr11	TSPAN4
Naumova et al, 2019	cg12464638	0.648939	chr11	TSPAN4
Naumova et al, 2019	cg04657268	0.846671	chr11	MUC2
Naumova et al, 2019	cg14657341	0.838117	chr11	MUC5B
Naumova et al, 2019	cg14715508	0.58558	chr11
Naumova et al, 2019	cg20049005	0.529703	chr11
Naumova et al, 2019	cg04072545	0.448246	chr11	INS-IGF2;IGF2AS;IGF2
Naumova et al, 2019	cg01921126	0.676567	chr11	IGF2;INS-IGF2
Naumova et al, 2019	cg03162779	0.368619	chr11
Naumova et al, 2019	cg06699519	0.24666	chr11	CD81
Naumova et al, 2019	cg24780501	0.447648	chr11	KCNQ1DN
Naumova et al, 2019	cg14598198	0.170688	chr11	CDKN1C
Naumova et al, 2019	cg26013357	0.18108	chr11	PHLDA2
Naumova et al, 2019	cg20996810	0.8711	chr11	CARS
Naumova et al, 2019	cg03687650	0.741322	chr11	OSBPL5
Naumova et al, 2019	cg06143708	0.22434	chr11	OSBPL5
Naumova et al, 2019	cg09591542	0.600537	chr11	MRGPRE
Naumova et al, 2019	cg15979097	0.766071	chr11
Naumova et al, 2019	cg06855215	0.537088	chr11
Naumova et al, 2019	cg24229750	0.68742	chr11	UBQLN3
Naumova et al, 2019	cg10208301	0.740327	chr11	DNHD1
Naumova et al, 2019	cg20698277	0.721332	chr11	OLFML1
Naumova et al, 2019	cg21011139	0.338252	chr11	CYB5R2
Naumova et al, 2019	cg01058253	0.756354	chr11	SWAP70
Naumova et al, 2019	cg15759553	0.805003	chr11	MRVI1-AS1;MRVI1
Naumova et al, 2019	cg00540792	0.87636	chr11
Naumova et al, 2019	cg06116412	0.253313	chr11	GALNT18
Naumova et al, 2019	cg09230104	0.766447	chr11	MICAL2
Naumova et al, 2019	cg07033494	0.680091	chr11	MICALCL
Naumova et al, 2019	cg10764559	0.660153	chr11	PARVA
Naumova et al, 2019	cg04198854	0.832573	chr11	TEAD1
Naumova et al, 2019	cg05059451	0.441	chr11
Naumova et al, 2019	cg04755604	0.659204	chr11
Naumova et al, 2019	cg06938878	0.74175	chr11	CALCB
Naumova et al, 2019	cg17569032	0.870237	chr11	CALCB
Naumova et al, 2019	cg05190790	0.661315	chr11
Naumova et al, 2019	cg09102037	0.817314	chr11	USH1C
Naumova et al, 2019	cg23897913	0.176881	chr11	MYOD1
Naumova et al, 2019	cg09443774	0.731573	chr11	KCNC1
Naumova et al, 2019	cg05871802	0.536829	chr11	KCNC1
Naumova et al, 2019	cg23625312	0.219488	chr11	SERGEF
Naumova et al, 2019	cg12693181	0.709832	chr11
Naumova et al, 2019	cg03699393	0.655732	chr11	SAAL1
Naumova et al, 2019	cg19767548	0.809446	chr11	LDHC
Naumova et al, 2019	cg14332815	0.794088	chr11	LDHC
Naumova et al, 2019	cg11821245	0.65585	chr11	LDHC
Naumova et al, 2019	cg14259717	0.487734	chr11	LDHC
Naumova et al, 2019	cg08418111	0.508932	chr11	LDHC
Naumova et al, 2019	cg21471707	0.617291	chr11	LDHC
Naumova et al, 2019	cg05740244	0.773717	chr11	LDHC
Naumova et al, 2019	cg07398106	0.828798	chr11	LDHC
Naumova et al, 2019	cg20617499	0.491158	chr11
Naumova et al, 2019	cg00589305	0.502023	chr11
Naumova et al, 2019	cg15442988	0.268486	chr11
Naumova et al, 2019	cg20423714	0.843189	chr11	NAV2
Naumova et al, 2019	cg01429614	0.696757	chr11	GAS2
Naumova et al, 2019	cg21547498	0.575392	chr11
Naumova et al, 2019	cg07817066	0.707096	chr11	ANO3
Naumova et al, 2019	cg19320730	0.524509	chr11	BBOX1
Naumova et al, 2019	cg15482351	0.566165	chr11
Naumova et al, 2019	cg02403522	0.816318	chr11	MPPED2
Naumova et al, 2019	cg04832932	0.234544	chr11	PAX6
Naumova et al, 2019	cg00142072	0.629127	chr11	WT1
Naumova et al, 2019	cg16273509	0.612134	chr11	PAMR1
Naumova et al, 2019	cg22232843	0.361215	chr11	TRIM44
Naumova et al, 2019	cg26895405	0.679835	chr11
Naumova et al, 2019	cg03452168	0.439399	chr11	RAG2;C11orf74
Naumova et al, 2019	cg27489827	0.332592	chr11	C11orf74
Naumova et al, 2019	cg19485748	0.519087	chr11
Naumova et al, 2019	cg26185225	0.438422	chr11	HNRNPKP3
Naumova et al, 2019	cg14489013	0.349345	chr11	HSD17B12
Naumova et al, 2019	cg01722644	0.416283	chr11
Naumova et al, 2019	cg24047711	0.753328	chr11	KIAA0652
Naumova et al, 2019	cg11926928	0.655689	chr11
Naumova et al, 2019	cg26149765	0.668884	chr11
Naumova et al, 2019	cg18172050	0.565105	chr11
Naumova et al, 2019	cg00380209	0.524617	chr11	OR5D16
Naumova et al, 2019	cg07617462	0.601693	chr11	OR5B2
Naumova et al, 2019	cg22728830	0.686296	chr11
Naumova et al, 2019	cg11229864	0.729058	chr11
Naumova et al, 2019	cg18852692	0.69089	chr11
Naumova et al, 2019	cg00735023	0.352398	chr11
Naumova et al, 2019	cg24985772	0.51331	chr11
Naumova et al, 2019	cg01706409	0.750279	chr11	MS4A15
Naumova et al, 2019	cg06725339	0.689842	chr11	PGA3
Naumova et al, 2019	cg16316624	0.516083	chr11	TMEM216
Naumova et al, 2019	cg06609098	0.713516	chr11	C11orf66
Naumova et al, 2019	cg09226904	0.30438	chr11	MYRF
Naumova et al, 2019	cg24731731	0.5167	chr11	C11orf9
Naumova et al, 2019	cg24803614	0.605674	chr11	FTH1
Naumova et al, 2019	cg21938786	0.434244	chr11
Naumova et al, 2019	cg05871569	0.154	chr11	INCENP;INCENP
Naumova et al, 2019	cg23876832	0.398594	chr11
Naumova et al, 2019	cg24078577	0.68351	chr11	ASRGL1
Naumova et al, 2019	cg26003873	0.194448	chr11
Naumova et al, 2019	cg16725254	0.189607	chr11	ROM1;EML3
Naumova et al, 2019	cg00754253	0.365287	chr11	HRASLS5
Naumova et al, 2019	cg26166618	0.634614	chr11	LGALS12
Naumova et al, 2019	cg10321156	0.530279	chr11
Naumova et al, 2019	cg18761058	0.322253	chr11	MACROD1
Naumova et al, 2019	cg18988094	0.169849	chr11	STIP1
Naumova et al, 2019	cg06910673	0.682288	chr11	STIP1
Naumova et al, 2019	cg22040889	0.591415	chr11	ESRRA
Naumova et al, 2019	cg13990672	0.173117	chr11	SF1;SF1;SF1;SF1
Naumova et al, 2019	cg00953720	0.872109	chr11	GPHA2
Naumova et al, 2019	cg22229551	0.597733	chr11	POLA2
Naumova et al, 2019	cg15929437	0.228027	chr11	DPF2
Naumova et al, 2019	cg23935420	0.755148	chr11	TIGD3
Naumova et al, 2019	cg24772412	0.507549	chr11
Naumova et al, 2019	cg05363534	0.436697	chr11	MIR612
Naumova et al, 2019	cg16477774	0.319325	chr11	LTBP3
Naumova et al, 2019	cg09762242	0.414426	chr11	SIPA1
Naumova et al, 2019	cg24301930	0.442131	chr11	SIPA1
Naumova et al, 2019	cg17318632	0.262373	chr11	SNX32
Naumova et al, 2019	cg12513249	0.379842	chr11	CCDC85B;FIBP
Naumova et al, 2019	cg14780632	0.292946	chr11	GAL3ST3
Naumova et al, 2019	cg15916004	0.161114	chr11	GAL3ST3
Naumova et al, 2019	cg04592747	0.229408	chr11	RAB1B
Naumova et al, 2019	cg19586661	0.143033	chr11
Naumova et al, 2019	cg24435401	0.231823	chr11	NPAS4
Naumova et al, 2019	cg03423112	0.105157	chr11	CTSF
Naumova et al, 2019	cg02967969	0.270796	chr11	RBM4B
Naumova et al, 2019	cg02742455	0.812633	chr11	SPTBN2
Naumova et al, 2019	cg23683185	0.577574	chr11
Naumova et al, 2019	cg15996087	0.321736	chr11	KDM2A
Naumova et al, 2019	cg24640272	0.345618	chr11	MRPL21;IGHMBP2
Naumova et al, 2019	cg09520904	0.190156	chr11	CCND1
Naumova et al, 2019	cg23854488	0.318965	chr11	FGF4
Naumova et al, 2019	cg21202716	0.27793	chr11	SHANK2
Naumova et al, 2019	cg09010791	0.748148	chr11	ARAP1
Naumova et al, 2019	cg13987042	0.152276	chr11	XRRA1;SPCS2
Naumova et al, 2019	cg03934926	0.257424	chr11	KLHL35
Naumova et al, 2019	cg01374565	0.24915	chr11	GDPD5
Naumova et al, 2019	cg25904812	0.218633	chr11	WNT11
Naumova et al, 2019	cg02149899	0.491653	chr11
Naumova et al, 2019	cg00186563	0.614647	chr11
Naumova et al, 2019	cg15105081	0.138181	chr11	C11orf67;RSF1
Naumova et al, 2019	cg09144302	0.244112	chr11	C11orf82;PRCP
Naumova et al, 2019	cg17987479	0.799696	chr11	DLG2
Naumova et al, 2019	cg07739727	0.227498	chr11	TMEM126B;DLG2
Naumova et al, 2019	cg12687006	0.419577	chr11	TMEM126A
Naumova et al, 2019	cg00415939	0.792734	chr11	PICALM
Naumova et al, 2019	cg12568536	0.438529	chr11
Naumova et al, 2019	cg13500929	0.176006	chr11	C11orf73
Naumova et al, 2019	cg15698545	0.507473	chr11	ME3;ME3;ME3
Naumova et al, 2019	cg16836250	0.566393	chr11
Naumova et al, 2019	cg23532626	0.551215	chr11
Naumova et al, 2019	cg02928699	0.428041	chr11	GRM5;GRM5
Naumova et al, 2019	cg16176437	0.81335	chr11
Naumova et al, 2019	cg15260349	0.283762	chr11	MTNR1B
Naumova et al, 2019	cg20493960	0.16212	chr11	AMOTL1
Naumova et al, 2019	cg06716182	0.321753	chr11	MAML2
Naumova et al, 2019	cg02959351	0.835309	chr11
Naumova et al, 2019	cg02268748	0.300185	chr11
Naumova et al, 2019	cg19620758	0.765532	chr11	MMP13
Naumova et al, 2019	cg17094356	0.636382	chr11
Naumova et al, 2019	cg05082609	0.824589	chr11	GRIA4
Naumova et al, 2019	cg14994056	0.317668	chr11	ACAT1
Naumova et al, 2019	cg26341764	0.632255	chr11	DDX10
Naumova et al, 2019	cg13225881	0.788266	chr11	DDX10
Naumova et al, 2019	cg25744127	0.573069	chr11	C11orf87
Naumova et al, 2019	cg07180307	0.136981	chr11	C11orf87
Naumova et al, 2019	cg00732589	0.603148	chr11	FDX1
Naumova et al, 2019	cg27289463	0.258615	chr11
Naumova et al, 2019	cg08450021	0.554237	chr11
Naumova et al, 2019	cg08142096	0.647598	chr11	C11orf53
Naumova et al, 2019	cg11344533	0.337174	chr11	SIK2
Naumova et al, 2019	cg22985451	0.811467	chr11
Naumova et al, 2019	cg14823083	0.788522	chr11
Naumova et al, 2019	cg11031278	0.644385	chr11	ZBTB16
Naumova et al, 2019	cg25101936	0.669289	chr11	ZBTB16
Naumova et al, 2019	cg12526471	0.541975	chr11	ZBTB16
Naumova et al, 2019	cg26363021	0.643197	chr11	SIK3
Naumova et al, 2019	cg01316648	0.69057	chr11	SIK3
Naumova et al, 2019	cg10824582	0.772002	chr11	SIK3
Naumova et al, 2019	cg18755903	0.376548	chr11	SIDT2
Naumova et al, 2019	cg10274934	0.778072	chr11	DSCAML1
Naumova et al, 2019	cg19934966	0.33537	chr11	FXYD6;FXYD6-FXYD2
Naumova et al, 2019	cg21761784	0.489496	chr11	SCN4B
Naumova et al, 2019	cg01959004	0.1697	chr11	HYOU1
Naumova et al, 2019	cg20080383	0.655789	chr11	HMBS
Naumova et al, 2019	cg11348760	0.784017	chr11	HMBS
Naumova et al, 2019	cg18876294	0.369853	chr11	C2CD2L
Naumova et al, 2019	cg15212210	0.35545	chr11	C2CD2L
Naumova et al, 2019	cg03558921	0.74753	chr11	MCAM;MIR6756
Naumova et al, 2019	cg21061317	0.530276	chr11
Naumova et al, 2019	cg02729068	0.118345	chr11	PVRL1
Naumova et al, 2019	cg09194364	0.423937	chr11
Naumova et al, 2019	cg23642613	0.72473	chr11	ARHGEF12
Naumova et al, 2019	cg14252059	0.83499	chr11	TECTA
Naumova et al, 2019	cg06000878	0.454178	chr11	LOC399959
Naumova et al, 2019	cg26031310	0.683973	chr11	UBASH3B
Naumova et al, 2019	cg25161029	0.673369	chr11
Naumova et al, 2019	cg01056444	0.60614	chr11
Naumova et al, 2019	cg05741666	0.475271	chr11
Naumova et al, 2019	cg23706557	0.858647	chr11	TMEM218
Naumova et al, 2019	cg07549115	0.824755	chr11	CHEK1
Naumova et al, 2019	cg06306577	0.786588	chr11	KIRREL3
Naumova et al, 2019	cg03703074	0.845988	chr11
Naumova et al, 2019	cg26503877	0.343741	chr11	ETS1
Naumova et al, 2019	cg03610000	0.262185	chr11	ETS1
Naumova et al, 2019	cg14718848	0.553705	chr11	ETS1
Naumova et al, 2019	cg06172475	0.280206	chr11	FLI1
Naumova et al, 2019	cg09179713	0.830794	chr11	FLI1
Naumova et al, 2019	cg07201519	0.332033	chr11	KCNJ1
Naumova et al, 2019	cg18245306	0.164321	chr11	KCNJ5
Naumova et al, 2019	cg26510550	0.61976	chr11	C11orf45;KCNJ5
Naumova et al, 2019	cg09588476	0.791066	chr11	ARHGAP32
Naumova et al, 2019	cg20058667	0.212666	chr11	ADAMTS8
Naumova et al, 2019	cg06827397	0.349458	chr11	NTM
Naumova et al, 2019	cg20637081	0.667902	chr11	NTM
Naumova et al, 2019	cg19551248	0.75498	chr11	NTM
Naumova et al, 2019	cg10403212	0.181979	chr11	OPCML
Naumova et al, 2019	cg25831071	0.740412	chr11
Naumova et al, 2019	cg03086781	0.629601	chr11	IGSF9B
Naumova et al, 2019	cg09395318	0.200349	chr11	GLB1L3
Naumova et al, 2019	cg04946387	0.842733	chr11	B3GAT1
Naumova et al, 2019	cg23515411	0.600458	chr11
Naumova et al, 2019	cg16729283	0.872834	chr11
Naumova et al, 2019	cg20938359	0.423819	chr12	SLC6A12
Naumova et al, 2019	cg26388816	0.448259	chr12	B4GALNT3
Naumova et al, 2019	cg11037420	0.845731	chr12	NINJ2
Naumova et al, 2019	cg07816873	0.575528	chr12	ERC1
Naumova et al, 2019	cg04012082	0.446291	chr12	CACNA2D4
Naumova et al, 2019	cg15986542	0.752027	chr12	CACNA1C
Naumova et al, 2019	cg09933454	0.324478	chr12
Naumova et al, 2019	cg00059053	0.257813	chr12	PRMT8
Naumova et al, 2019	cg15636633	0.806652	chr12	AKAP3
Naumova et al, 2019	cg11791577	0.410728	chr12	KCNA6
Naumova et al, 2019	cg09362839	0.500241	chr12
Naumova et al, 2019	cg05065319	0.766689	chr12	ANO2
Naumova et al, 2019	cg25241256	0.762641	chr12	VAMP1
Naumova et al, 2019	cg20584508	0.815929	chr12	NCAPD2
Naumova et al, 2019	cg00591160	0.246306	chr12	ING4
Naumova et al, 2019	cg12878555	0.21751	chr12	MLF2;MLF2
Naumova et al, 2019	cg13605912	0.162131	chr12	PHB2;EMG1
Naumova et al, 2019	cg12687926	0.188049	chr12
Naumova et al, 2019	cg07195891	0.643586	chr12	CLEC4C
Naumova et al, 2019	cg06645921	0.528712	chr12	SLC2A14
Naumova et al, 2019	cg13920221	0.696914	chr12	M6PR;M6PR
Naumova et al, 2019	cg14913610	0.292948	chr12	KLRG1
Naumova et al, 2019	cg17349760	0.799882	chr12
Naumova et al, 2019	cg02842658	0.341447	chr12	CLEC12B;LOC102724020
Naumova et al, 2019	cg26262442	0.730259	chr12	CLEC9A
Naumova et al, 2019	cg03900817	0.77432	chr12	LOC102724020;CLEC9A
Naumova et al, 2019	cg02792375	0.705846	chr12	TMEM52B;OLR1
Naumova et al, 2019	cg20330031	0.721817	chr12
Naumova et al, 2019	cg12866867	0.705108	chr12	KLRC3
Naumova et al, 2019	cg17773562	0.817532	chr12	TAS2R43;PRH1-PRR4;PRH1
Naumova et al, 2019	cg17989259	0.638022	chr12	DUSP16
Naumova et al, 2019	cg07485228	0.76909	chr12	DUSP16
Naumova et al, 2019	cg04230699	0.18236	chr12	GPR19
Naumova et al, 2019	cg21847590	0.255979	chr12	CDKN1B
Naumova et al, 2019	cg05693982	0.362087	chr12	APOLD1
Naumova et al, 2019	cg04131381	0.4615	chr12	GSG1
Naumova et al, 2019	cg22208022	0.710326	chr12	ATF7IP
Naumova et al, 2019	cg06653451	0.449947	chr12	PLBD1
Naumova et al, 2019	cg25074866	0.681947	chr12
Naumova et al, 2019	cg23497219	0.719414	chr12	PLEKHA5
Naumova et al, 2019	cg16436164	0.604377	chr12
Naumova et al, 2019	cg06495041	0.368258	chr12
Naumova et al, 2019	cg09215104	0.738178	chr12	SLCO1A2
Naumova et al, 2019	cg03618715	0.124919	chr12	PYROXD1
Naumova et al, 2019	cg23658477	0.299666	chr12
Naumova et al, 2019	cg06403660	0.362033	chr12	ST8SIA1
Naumova et al, 2019	cg24239882	0.291116	chr12	ST8SIA1
Naumova et al, 2019	cg01100203	0.413074	chr12	LYRM5;CASC1
Naumova et al, 2019	cg27093546	0.403562	chr12	KRAS
Naumova et al, 2019	cg02058108	0.568116	chr12	SSPN
Naumova et al, 2019	cg16523364	0.878371	chr12
Naumova et al, 2019	cg19052870	0.631108	chr12	PPFIBP1
Naumova et al, 2019	cg17329676	0.676256	chr12	IPO8
Naumova et al, 2019	cg11206052	0.608591	chr12	DENND5B-AS1;DENND5B
Naumova et al, 2019	cg02894086	0.844554	chr12
Naumova et al, 2019	cg20778952	0.851722	chr12
Naumova et al, 2019	cg20184660	0.772818	chr12	ALG10
Naumova et al, 2019	cg19293650	0.688665	chr12	KIF21A
Naumova et al, 2019	cg08816670	0.20011	chr12	YAF2
Naumova et al, 2019	cg14875920	0.233789	chr12	TWF1
Naumova et al, 2019	cg16847214	0.75602	chr12	PCED1B
Naumova et al, 2019	cg25862839	0.13175	chr12	RPAP3
Naumova et al, 2019	cg12798245	0.497332	chr12	RAPGEF3
Naumova et al, 2019	cg01886921	0.706585	chr12	VDR
Naumova et al, 2019	cg18071532	0.23021	chr12	TMEM106C
Naumova et al, 2019	cg11287531	0.118733	chr12	SENP1;PFKM
Naumova et al, 2019	cg06712013	0.423741	chr12	SPATS2
Naumova et al, 2019	cg23833208	0.191684	chr12	MCRS1
Naumova et al, 2019	cg14776747	0.283504	chr12	TMBIM6
Naumova et al, 2019	cg04320984	0.676113	chr12	RACGAP1
Naumova et al, 2019	cg03268401	0.176135	chr12	CERS5
Naumova et al, 2019	cg20289898	0.832264	chr12	LIMA1
Naumova et al, 2019	cg04531030	0.633416	chr12	DIP2B
Naumova et al, 2019	cg04205071	0.709458	chr12	DIP2B
Naumova et al, 2019	cg25754956	0.100582	chr12	POU6F1
Naumova et al, 2019	cg10912581	0.172548	chr12
Naumova et al, 2019	cg26479305	0.801627	chr12	C12orf44
Naumova et al, 2019	cg04138773	0.629094	chr12
Naumova et al, 2019	cg02305765	0.174921	chr12
Naumova et al, 2019	cg05840931	0.242086	chr12	EIF4B
Naumova et al, 2019	cg03437025	0.466254	chr12	SP1;SP1
Naumova et al, 2019	cg03494428	0.344859	chr12	PRR13
Naumova et al, 2019	cg11252050	0.762202	chr12
Naumova et al, 2019	cg03785619	0.30515	chr12
Naumova et al, 2019	cg03719428	0.28343	chr12
Naumova et al, 2019	cg22679316	0.432898	chr12	HOXC9
Naumova et al, 2019	cg25285794	0.382913	chr12	HOXC8
Naumova et al, 2019	cg07687119	0.237659	chr12	HOXC4;HOXC6;HOXC5
Naumova et al, 2019	cg17571266	0.497759	chr12	ZNF385A
Naumova et al, 2019	cg10659811	0.56327	chr12
Naumova et al, 2019	cg16387046	0.399738	chr12	MUCL1
Naumova et al, 2019	cg00529181	0.160213	chr12	ESYT1
Naumova et al, 2019	cg01526553	0.504398	chr12	MYL6;MYL6
Naumova et al, 2019	cg26734620	0.11039	chr12	CS
Naumova et al, 2019	cg06679265	0.140339	chr12	SNORD59A;ATP5B
Naumova et al, 2019	cg10653456	0.858305	chr12	LRP1
Naumova et al, 2019	cg22215815	0.181638	chr12	NXPH4
Naumova et al, 2019	cg03238639	0.169238	chr12	DCTN2
Naumova et al, 2019	cg26947450	0.255582	chr12	LRIG3
Naumova et al, 2019	cg00911502	0.301371	chr12	FAM19A2
Naumova et al, 2019	cg10906284	0.11909	chr12	AVPR1A
Naumova et al, 2019	cg25652039	0.852937	chr12	TMEM5
Naumova et al, 2019	cg20098848	0.691854	chr12
Naumova et al, 2019	cg21586420	0.562257	chr12	LOC100129940;HMGA2
Naumova et al, 2019	cg15959849	0.571706	chr12
Naumova et al, 2019	cg22160658	0.697443	chr12	MYRFL
Naumova et al, 2019	cg10461044	0.442834	chr12	RAB21
Naumova et al, 2019	cg01986142	0.856956	chr12
Naumova et al, 2019	cg06133897	0.635408	chr12
Naumova et al, 2019	cg09089894	0.595755	chr12
Naumova et al, 2019	cg27154343	0.186612	chr12	KCNC2
Naumova et al, 2019	cg09669275	0.345006	chr12
Naumova et al, 2019	cg21192606	0.493162	chr12
Naumova et al, 2019	cg27653491	0.62992	chr12	OSBPL8
Naumova et al, 2019	cg05979241	0.519455	chr12
Naumova et al, 2019	cg13096521	0.825832	chr12
Naumova et al, 2019	cg05458224	0.721559	chr12
Naumova et al, 2019	cg06491837	0.808272	chr12	PAWR
Naumova et al, 2019	cg17391672	0.73864	chr12	TMTC2
Naumova et al, 2019	cg25434174	0.210996	chr12	SLC6A15
Naumova et al, 2019	cg16820901	0.729859	chr12	MGAT4C
Naumova et al, 2019	cg19373474	0.617049	chr12
Naumova et al, 2019	cg22879161	0.636577	chr12
Naumova et al, 2019	cg11876952	0.531208	chr12
Naumova et al, 2019	cg00757033	0.632663	chr12	WDR51B
Naumova et al, 2019	cg27033465	0.251164	chr12	EEA1
Naumova et al, 2019	cg10285122	0.399775	chr12	SOCS2
Naumova et al, 2019	cg26515213	0.732653	chr12	CRADD
Naumova et al, 2019	cg13197700	0.62899	chr12
Naumova et al, 2019	cg01090655	0.527759	chr12
Naumova et al, 2019	cg17473341	0.644123	chr12	USP44;USP44;USP44
Naumova et al, 2019	cg17379221	0.729314	chr12	CFAP54
Naumova et al, 2019	cg14734904	0.21475	chr12	ACTR6
Naumova et al, 2019	cg11925147	0.83266	chr12	SCYL2
Naumova et al, 2019	cg15089957	0.564797	chr12
Naumova et al, 2019	cg15975750	0.436234	chr12
Naumova et al, 2019	cg15082470	0.76066	chr12
Naumova et al, 2019	cg15068132	0.224418	chr12	CHPT1
Naumova et al, 2019	cg19048863	0.220619	chr12	CCDC53
Naumova et al, 2019	cg01164094	0.757934	chr12	NT5DC3
Naumova et al, 2019	cg06647068	0.467241	chr12	CHST11
Naumova et al, 2019	cg05106936	0.595977	chr12	CHST11
Naumova et al, 2019	cg18166987	0.480177	chr12
Naumova et al, 2019	cg03607813	0.529016	chr12
Naumova et al, 2019	cg15881795	0.782926	chr12
Naumova et al, 2019	cg20042234	0.633155	chr12	LOC100287944
Naumova et al, 2019	cg24053061	0.179022	chr12	RIC8B
Naumova et al, 2019	cg13071569	0.387186	chr12
Naumova et al, 2019	cg08130071	0.467409	chr12	TMEM263
Naumova et al, 2019	cg19313353	0.72758	chr12	BTBD11
Naumova et al, 2019	cg12993543	0.473247	chr12
Naumova et al, 2019	cg03707502	0.796472	chr12	ISCU
Naumova et al, 2019	cg10147298	0.605886	chr12	SELPLG
Naumova et al, 2019	cg08961899	0.311523	chr12	CORO1C
Naumova et al, 2019	cg10800464	0.132727	chr12
Naumova et al, 2019	cg20587236	0.516075	chr12	KCTD10
Naumova et al, 2019	cg11897690	0.169211	chr12	TCTN1
Naumova et al, 2019	cg20944390	0.670203	chr12	TCTN1
Naumova et al, 2019	cg03497351	0.900043	chr12	ALDH2;ALDH2
Naumova et al, 2019	cg23398131	0.616031	chr12	HECTD4
Naumova et al, 2019	cg25220065	0.178065	chr12	RPL6;RPL6
Naumova et al, 2019	cg19897003	0.269025	chr12	CCDC42B
Naumova et al, 2019	cg11213520	0.19416	chr12	LHX5
Naumova et al, 2019	cg25402687	0.754931	chr12	RBM19
Naumova et al, 2019	cg07545317	0.364846	chr12
Naumova et al, 2019	cg20395744	0.607098	chr12
Naumova et al, 2019	cg01345841	0.215433	chr12	FBXW8
Naumova et al, 2019	cg06285921	0.706776	chr12	TESC
Naumova et al, 2019	cg25831506	0.672575	chr12	KSR2
Naumova et al, 2019	cg24506782	0.735642	chr12	KSR2
Naumova et al, 2019	cg16301036	0.524118	chr12	TAOK3
Naumova et al, 2019	cg07395500	0.688353	chr12	SUDS3
Naumova et al, 2019	cg08746262	0.866869	chr12	CIT
Naumova et al, 2019	cg20608813	0.82053	chr12	CCDC64
Naumova et al, 2019	cg27156259	0.675843	chr12	PXN
Naumova et al, 2019	cg06379361	0.214432	chr12
Naumova et al, 2019	cg26872792	0.144619	chr12	PLA2G1B
Naumova et al, 2019	cg15611176	0.107063	chr12	PLA2G1B
Naumova et al, 2019	cg07247150	0.853028	chr12	CABP1
Naumova et al, 2019	cg13026587	0.184901	chr12
Naumova et al, 2019	cg15695155	0.797303	chr12	KDM2B
Naumova et al, 2019	cg00586317	0.397899	chr12	TMEM120B
Naumova et al, 2019	cg02982740	0.691105	chr12	WDR66
Naumova et al, 2019	cg20579173	0.609359	chr12
Naumova et al, 2019	cg21877281	0.141047	chr12	VPS33A
Naumova et al, 2019	cg10194844	0.29423	chr12	CCDC62
Naumova et al, 2019	cg25930673	0.360768	chr12	HIP1R
Naumova et al, 2019	cg26421228	0.687472	chr12	DNAH10
Naumova et al, 2019	cg17224596	0.627507	chr12
Naumova et al, 2019	cg19887319	0.841001	chr12	ZNF664-FAM101A
Naumova et al, 2019	cg10996589	0.753391	chr12	NCOR2;NCOR2
Naumova et al, 2019	cg10855395	0.33402	chr12
Naumova et al, 2019	cg00254306	0.567173	chr12
Naumova et al, 2019	cg25097398	0.479414	chr12
Naumova et al, 2019	cg22427208	0.648961	chr12
Naumova et al, 2019	cg22627350	0.752016	chr12
Naumova et al, 2019	cg24172054	0.848296	chr12
Naumova et al, 2019	cg08968978	0.81173	chr12	LOC100190940
Naumova et al, 2019	cg24541425	0.515361	chr12
Naumova et al, 2019	cg02506275	0.618795	chr12
Naumova et al, 2019	cg17793781	0.88061	chr12
Naumova et al, 2019	cg19008148	0.828034	chr12
Naumova et al, 2019	cg26098972	0.482557	chr12
Naumova et al, 2019	cg18616923	0.657502	chr12
Naumova et al, 2019	cg22439613	0.768878	chr12	ADGRD1
Naumova et al, 2019	cg06093039	0.719517	chr12	GPR133
Naumova et al, 2019	cg07544459	0.729878	chr12
Naumova et al, 2019	cg10851739	0.0896709	chr12
Naumova et al, 2019	cg06816390	0.82035	chr12
Naumova et al, 2019	cg14775469	0.547474	chr12
Naumova et al, 2019	cg21132759	0.517397	chr12	PUS1
Naumova et al, 2019	cg07391756	0.31558	chr12	EP400NL
Naumova et al, 2019	cg12011876	0.618385	chr12	GALNT9
Naumova et al, 2019	cg06893288	0.771121	chr12	GALNT9
Naumova et al, 2019	cg00524706	0.531008	chr12	GALNT9
Naumova et al, 2019	cg14384748	0.284113	chr12	GALNT9
Naumova et al, 2019	cg16818725	0.608861	chr12
Naumova et al, 2019	cg06128161	0.718591	chr12
Naumova et al, 2019	cg15402627	0.131402	chr12
Naumova et al, 2019	cg02715879	0.543907	chr12
Naumova et al, 2019	cg21600908	0.791512	chr12	FBRSL1
Naumova et al, 2019	cg12093005	0.854777	chr12	FBRSL1
Naumova et al, 2019	cg15520342	0.727712	chr12	PXMP2
Naumova et al, 2019	cg06282956	0.637411	chr12	ZNF84;LOC101928597
Naumova et al, 2019	cg01607215	0.778052	chr13	LINC00408
Naumova et al, 2019	cg08801017	0.483687	chr13	LOC100101938
Naumova et al, 2019	cg26262576	0.56087	chr13	ZMYM5
Naumova et al, 2019	cg06975067	0.532183	chr13
Naumova et al, 2019	cg15335418	0.0675868	chr13	GJB2
Naumova et al, 2019	cg09203312	0.623999	chr13	GJB6
Naumova et al, 2019	cg02402946	0.395488	chr13	CRYL1
Naumova et al, 2019	cg00274440	0.192114	chr13
Naumova et al, 2019	cg22280671	0.399917	chr13	EFHA1
Naumova et al, 2019	cg19816059	0.608377	chr13
Naumova et al, 2019	cg03625287	0.279482	chr13
Naumova et al, 2019	cg22981898	0.773469	chr13	SPATA13
Naumova et al, 2019	cg13917356	0.867692	chr13	RNF17
Naumova et al, 2019	cg18362558	0.333067	chr13	RNF6
Naumova et al, 2019	cg09156155	0.417259	chr13
Naumova et al, 2019	cg13672871	0.463369	chr13
Naumova et al, 2019	cg18190225	0.538759	chr13
Naumova et al, 2019	cg05269298	0.462543	chr13
Naumova et al, 2019	cg16655179	0.616212	chr13
Naumova et al, 2019	cg23474149	0.662355	chr13	MTUS2
Naumova et al, 2019	cg13618276	0.74004	chr13
Naumova et al, 2019	cg05505464	0.691606	chr13
Naumova et al, 2019	cg14314770	0.70672	chr13
Naumova et al, 2019	cg14799392	0.495548	chr13	ALOX5AP
Naumova et al, 2019	cg11842073	0.712547	chr13
Naumova et al, 2019	cg24182107	0.81601	chr13	EEF1DP3
Naumova et al, 2019	cg23199907	0.691116	chr13	PDS5B
Naumova et al, 2019	cg22182936	0.603763	chr13	NBEA;MIR548F5
Naumova et al, 2019	cg13486491	0.824451	chr13	SPG20
Naumova et al, 2019	cg22232697	0.7139	chr13
Naumova et al, 2019	cg13214605	0.614451	chr13
Naumova et al, 2019	cg13165085	0.690271	chr13	SMAD9
Naumova et al, 2019	cg18978540	0.356574	chr13	SMAD9
Naumova et al, 2019	cg19275632	0.216776	chr13	TRPC4
Naumova et al, 2019	cg07620038	0.759337	chr13
Naumova et al, 2019	cg24392083	0.300622	chr13	DGKH
Naumova et al, 2019	cg03139710	0.366416	chr13	DGKH
Naumova et al, 2019	cg27245649	0.275654	chr13	DGKH
Naumova et al, 2019	cg22917346	0.138582	chr13	CCDC122;C13orf31
Naumova et al, 2019	cg09814151	0.346518	chr13	TSC22D1
Naumova et al, 2019	cg16956132	0.346295	chr13	LOC100190939
Naumova et al, 2019	cg01219065	0.088371	chr13	ESD
Naumova et al, 2019	cg03551607	0.171266	chr13	ESD
Naumova et al, 2019	cg19196918	0.072921	chr13	ESD
Naumova et al, 2019	cg04277327	0.277922	chr13	ESD
Naumova et al, 2019	cg00258132	0.133385	chr13	ESD
Naumova et al, 2019	cg26181929	0.104347	chr13	ESD
Naumova et al, 2019	cg11946072	0.128433	chr13	ESD
Naumova et al, 2019	cg03031868	0.0861931	chr13	ESD
Naumova et al, 2019	cg19037555	0.141457	chr13	ESD
Naumova et al, 2019	cg12424329	0.181968	chr13	ESD
Naumova et al, 2019	cg05834951	0.849797	chr13	HTR2A-AS1;HTR2A
Naumova et al, 2019	cg15108060	0.7576	chr13	RB1
Naumova et al, 2019	cg19633100	0.707315	chr13	SETDB2
Naumova et al, 2019	cg20541527	0.751449	chr13	DLEU1
Naumova et al, 2019	cg05008632	0.429557	chr13	INTS6
Naumova et al, 2019	cg01767494	0.556071	chr13	INTS6
Naumova et al, 2019	cg07808805	0.640258	chr13
Naumova et al, 2019	cg24980692	0.649492	chr13
Naumova et al, 2019	cg22750273	0.595265	chr13	MIR759
Naumova et al, 2019	cg19712603	0.206018	chr13	PCDH8;PCDH8
Naumova et al, 2019	cg10253951	0.392431	chr13
Naumova et al, 2019	cg27644907	0.515452	chr13	OLFM4
Naumova et al, 2019	cg23734418	0.706021	chr13
Naumova et al, 2019	cg02221622	0.768483	chr13
Naumova et al, 2019	cg19482261	0.810511	chr13	PCDH9;PCDH9
Naumova et al, 2019	cg19904805	0.507835	chr13	KLHL1;ATXN8OS
Naumova et al, 2019	cg13580710	0.189837	chr13	C13orf34;C13orf37
Naumova et al, 2019	cg21708732	0.390264	chr13
Naumova et al, 2019	cg20806725	0.792666	chr13
Naumova et al, 2019	cg15126179	0.292833	chr13
Naumova et al, 2019	cg16288713	0.398717	chr13	RNF219
Naumova et al, 2019	cg01819759	0.222894	chr13	RNF219
Naumova et al, 2019	cg21838488	0.218797	chr13	RNF219
Naumova et al, 2019	cg16787483	0.675116	chr13	SLITRK5
Naumova et al, 2019	cg24626752	0.613354	chr13	SLITRK5
Naumova et al, 2019	cg27298487	0.68796	chr13	GPC5
Naumova et al, 2019	cg05304538	0.84412	chr13	GPC5
Naumova et al, 2019	cg11661263	0.270748	chr13	GPR180
Naumova et al, 2019	cg02187176	0.742458	chr13	DNAJC3
Naumova et al, 2019	cg03175285	0.139017	chr13	FARP1
Naumova et al, 2019	cg12709527	0.380024	chr13	STK24
Naumova et al, 2019	cg27053299	0.709525	chr13	CLYBL
Naumova et al, 2019	cg27426172	0.854289	chr13	PCCA
Naumova et al, 2019	cg06430286	0.751018	chr13
Naumova et al, 2019	cg23525360	0.250265	chr13	ITGBL1
Naumova et al, 2019	cg19359983	0.7824	chr13	C13orf39
Naumova et al, 2019	cg01783816	0.559793	chr13	ERCC5
Naumova et al, 2019	cg24967131	0.822254	chr13
Naumova et al, 2019	cg15804671	0.577365	chr13
Naumova et al, 2019	cg25178781	0.181888	chr13	ARGLU1
Naumova et al, 2019	cg04715525	0.129522	chr13	ARGLU1
Naumova et al, 2019	cg19713833	0.373262	chr13
Naumova et al, 2019	cg11472901	0.412611	chr13
Naumova et al, 2019	cg14082931	0.773439	chr13
Naumova et al, 2019	cg06567836	0.219945	chr13
Naumova et al, 2019	cg12093775	0.500525	chr13
Naumova et al, 2019	cg18526755	0.831884	chr13
Naumova et al, 2019	cg13108304	0.558197	chr13	MCF2L;MCF2L
Naumova et al, 2019	cg01899620	0.661702	chr13	MCF2L;MCF2L
Naumova et al, 2019	cg06885459	0.605292	chr13	MCF2L;MCF2L
Naumova et al, 2019	cg22247505	0.725755	chr13	PCID2
Naumova et al, 2019	cg09456782	0.446873	chr13	TMCO3;DCUN1D2
Naumova et al, 2019	cg05608383	0.830038	chr13	TMCO3
Naumova et al, 2019	cg14933676	0.850656	chr13	TMCO3
Naumova et al, 2019	cg22352450	0.862353	chr13	TMCO3
Naumova et al, 2019	cg19105674	0.754284	chr13	ATP4B
Naumova et al, 2019	cg00975163	0.641395	chr14
Naumova et al, 2019	cg23484454	0.673336	chr14
Naumova et al, 2019	cg06468169	0.593766	chr14
Naumova et al, 2019	cg06310917	0.575629	chr14	OR4L1
Naumova et al, 2019	cg06329261	0.179322	chr14	TTC5
Naumova et al, 2019	cg12052101	0.554324	chr14	CCNB1IP1
Naumova et al, 2019	cg25830869	0.445886	chr14	PNP
Naumova et al, 2019	cg09562503	0.172699	chr14	RNASE4;ANG
Naumova et al, 2019	cg23986063	0.155048	chr14	SALL2
Naumova et al, 2019	cg04956576	0.414011	chr14
Naumova et al, 2019	cg25027949	0.708832	chr14
Naumova et al, 2019	cg00104187	0.694573	chr14
Naumova et al, 2019	cg23112188	0.266176	chr14	PCK2
Naumova et al, 2019	cg13565866	0.25148	chr14	NFATC4
Naumova et al, 2019	cg06642965	0.232742	chr14
Naumova et al, 2019	cg23191956	0.232958	chr14	FOXG1
Naumova et al, 2019	cg23302649	0.460288	chr14	C14orf23
Naumova et al, 2019	cg08563032	0.765204	chr14
Naumova et al, 2019	cg03989967	0.66149	chr14
Naumova et al, 2019	cg16274532	0.612566	chr14
Naumova et al, 2019	cg05705822	0.762475	chr14	NUBPL
Naumova et al, 2019	cg27558753	0.8393	chr14	AKAP6
Naumova et al, 2019	cg15928900	0.159187	chr14	EGLN3
Naumova et al, 2019	cg00835758	0.753196	chr14	LOC101927178;FAM177A1
Naumova et al, 2019	cg04711852	0.306093	chr14	PAX9
Naumova et al, 2019	cg00955911	0.341583	chr14	FOXA1
Naumova et al, 2019	cg08139247	0.103351	chr14	CLEC14A
Naumova et al, 2019	cg23479515	0.62188	chr14
Naumova et al, 2019	cg24170212	0.714002	chr14
Naumova et al, 2019	cg15124173	0.700218	chr14	TRIM9;TRIM9
Naumova et al, 2019	cg09376996	0.775125	chr14	FRMD6
Naumova et al, 2019	cg06738602	0.207671	chr14	PTGER2
Naumova et al, 2019	cg11186706	0.771307	chr14
Naumova et al, 2019	cg04306507	0.695713	chr14	LGALS3
Naumova et al, 2019	cg15443266	0.754662	chr14	KTN1
Naumova et al, 2019	cg25877288	0.680422	chr14
Naumova et al, 2019	cg05042683	0.694215	chr14	SLC35F4
Naumova et al, 2019	cg00342233	0.793062	chr14	PSMA3
Naumova et al, 2019	cg17821596	0.409627	chr14	SALRNA1
Naumova et al, 2019	cg11248977	0.68026	chr14	PRKCH
Naumova et al, 2019	cg20421319	0.52778	chr14
Naumova et al, 2019	cg02645147	0.532126	chr14	PPP2R5E
Naumova et al, 2019	cg06036775	0.751367	chr14
Naumova et al, 2019	cg13711424	0.325221	chr14	C14orf50
Naumova et al, 2019	cg14064105	0.723872	chr14	FUT8
Naumova et al, 2019	cg08590873	0.522291	chr14	LINC00238
Naumova et al, 2019	cg00791868	0.540924	chr14	C14orf53
Naumova et al, 2019	cg04579620	0.866403	chr14	RAD51B
Naumova et al, 2019	cg14183988	0.829172	chr14	RAD51B
Naumova et al, 2019	cg00207541	0.824713	chr14	RAD51B
Naumova et al, 2019	cg24178897	0.686517	chr14
Naumova et al, 2019	cg21210555	0.226878	chr14
Naumova et al, 2019	cg20475486	0.816494	chr14
Naumova et al, 2019	cg02058870	0.490319	chr14	SIPA1L1
Naumova et al, 2019	cg08279186	0.349082	chr14	SIPA1L1
Naumova et al, 2019	cg22755974	0.235804	chr14	RGS6
Naumova et al, 2019	cg26228123	0.341876	chr14	DCAF4
Naumova et al, 2019	cg16837088	0.675	chr14
Naumova et al, 2019	cg27412018	0.524881	chr14
Naumova et al, 2019	cg06204735	0.298219	chr14	TMEM90A
Naumova et al, 2019	cg24141280	0.733521	chr14
Naumova et al, 2019	cg03595744	0.825309	chr14	GPATCH2L
Naumova et al, 2019	cg05376465	0.210632	chr14
Naumova et al, 2019	cg07025785	0.255085	chr14
Naumova et al, 2019	cg13981132	0.315784	chr14
Naumova et al, 2019	cg15738441	0.882026	chr14	ESRRB
Naumova et al, 2019	cg24570624	0.54405	chr14	C14orf4
Naumova et al, 2019	cg19074934	0.558199	chr14	TMEM63C
Naumova et al, 2019	cg20016490	0.692526	chr14	SPTLC2
Naumova et al, 2019	cg20434272	0.318552	chr14	SPTLC2
Naumova et al, 2019	cg05786435	0.564236	chr14
Naumova et al, 2019	cg14583805	0.11874	chr14	C14orf178;SNW1
Naumova et al, 2019	cg17663072	0.721777	chr14	ADCK1;ADCK1
Naumova et al, 2019	cg01676105	0.397004	chr14
Naumova et al, 2019	cg04570283	0.416719	chr14	SEL1L
Naumova et al, 2019	cg25321406	0.60283	chr14
Naumova et al, 2019	cg02883668	0.435195	chr14	KCNK10
Naumova et al, 2019	cg13424137	0.591918	chr14	FOXN3;FOXN3
Naumova et al, 2019	cg19472218	0.516833	chr14	EFCAB11
Naumova et al, 2019	cg23950756	0.74115	chr14
Naumova et al, 2019	cg02712380	0.866152	chr14	TTC7B
Naumova et al, 2019	cg19611103	0.833295	chr14	TTC7B
Naumova et al, 2019	cg00580789	0.862331	chr14	TTC7B
Naumova et al, 2019	cg18466859	0.297717	chr14	TTC7B
Naumova et al, 2019	cg19165737	0.854287	chr14
Naumova et al, 2019	cg26794424	0.693027	chr14	TC2N
Naumova et al, 2019	cg04453367	0.661976	chr14	CHGA
Naumova et al, 2019	cg24156331	0.715266	chr14	ITPK1
Naumova et al, 2019	cg01655008	0.690127	chr14	C14orf109
Naumova et al, 2019	cg01661494	0.165957	chr14	DDX24;IFI27L1
Naumova et al, 2019	cg13542222	0.740712	chr14
Naumova et al, 2019	cg19701560	0.816878	chr14
Naumova et al, 2019	cg26088680	0.427476	chr14
Naumova et al, 2019	cg21025032	0.875579	chr14	DICER1
Naumova et al, 2019	cg07361315	0.427768	chr14	CLMN
Naumova et al, 2019	cg20511807	0.248032	chr14
Naumova et al, 2019	cg19992633	0.210897	chr14	TCL1A
Naumova et al, 2019	cg24010952	0.363047	chr14	BDKRB2
Naumova et al, 2019	cg13252030	0.394337	chr14
Naumova et al, 2019	cg16535717	0.138754	chr14
Naumova et al, 2019	cg27489499	0.828863	chr14
Naumova et al, 2019	cg23002936	0.39811	chr14
Naumova et al, 2019	cg12178216	0.640281	chr14
Naumova et al, 2019	cg23340973	0.183334	chr14	BCL11B
Naumova et al, 2019	cg05406635	0.333508	chr14	CCDC85C
Naumova et al, 2019	cg14064024	0.582541	chr14	SLC25A29
Naumova et al, 2019	cg08635366	0.802588	chr14	WDR25
Naumova et al, 2019	cg15116443	0.578343	chr14	BEGAIN
Naumova et al, 2019	cg12785573	0.773063	chr14	MIR493
Naumova et al, 2019	cg14542196	0.183215	chr14	PPP2R5C
Naumova et al, 2019	cg13755373	0.159893	chr14	RCOR1
Naumova et al, 2019	cg00224755	0.206915	chr14	EXOC3L4
Naumova et al, 2019	cg14452706	0.173806	chr14	C14orf73
Naumova et al, 2019	cg13511324	0.702173	chr14	C14orf153
Naumova et al, 2019	cg14976660	0.250978	chr14	AHNAK2
Naumova et al, 2019	cg00867080	0.211707	chr14	NUDT14
Naumova et al, 2019	cg23356831	0.38177	chr14	TMEM121
Naumova et al, 2019	cg27481074	0.617486	chr14
Naumova et al, 2019	cg01475989	0.763249	chr14
Naumova et al, 2019	cg16897948	0.839516	chr15	CYFIP1;CYFIP1
Naumova et al, 2019	cg12722058	0.0963054	chr15	NIPA1;NIPA1
Naumova et al, 2019	cg22689396	0.382988	chr15	HERC2P2
Naumova et al, 2019	cg09985260	0.422325	chr15
Naumova et al, 2019	cg26708976	0.432042	chr15
Naumova et al, 2019	cg08909448	0.659659	chr15
Naumova et al, 2019	cg05951178	0.782464	chr15	SNORD116-17;SNORD116-19
Naumova et al, 2019	cg25339913	0.724969	chr15	UBE3A
Naumova et al, 2019	cg02384199	0.762423	chr15	ATP10A
Naumova et al, 2019	cg10098386	0.528901	chr15	LINC00929
Naumova et al, 2019	cg13874969	0.768948	chr15	GABRB3
Naumova et al, 2019	cg23832103	0.636251	chr15	GABRB3
Naumova et al, 2019	cg26347039	0.710091	chr15	GABRB3
Naumova et al, 2019	cg07711309	0.772776	chr15	GABRB3
Naumova et al, 2019	cg14156961	0.287418	chr15	GABRB3
Naumova et al, 2019	cg01913259	0.615072	chr15	GABRA5;GABRA5
Naumova et al, 2019	cg09889396	0.80491	chr15
Naumova et al, 2019	cg09139353	0.825693	chr15	OCA2;OCA2
Naumova et al, 2019	cg18648987	0.184071	chr15	OCA2
Naumova et al, 2019	cg05790451	0.440023	chr15	APBA2;APBA2
Naumova et al, 2019	cg14394692	0.15517	chr15
Naumova et al, 2019	cg04749156	0.819764	chr15	OTUD7A
Naumova et al, 2019	cg25958733	0.772553	chr15
Naumova et al, 2019	cg05180717	0.537805	chr15	TMEM85
Naumova et al, 2019	cg14433151	0.306709	chr15	EMC4
Naumova et al, 2019	cg14847483	0.352694	chr15	TMEM85
Naumova et al, 2019	cg03062549	0.276651	chr15
Naumova et al, 2019	cg02700714	0.20209	chr15	GOLGA8B
Naumova et al, 2019	cg01838728	0.692337	chr15
Naumova et al, 2019	cg12654577	0.479106	chr15
Naumova et al, 2019	cg13368198	0.37911	chr15	LOC145845
Naumova et al, 2019	cg16971973	0.830829	chr15
Naumova et al, 2019	cg25913147	0.27494	chr15	SPRED1
Naumova et al, 2019	cg01338139	0.381392	chr15	C15orf53
Naumova et al, 2019	cg13497236	0.853026	chr15
Naumova et al, 2019	cg18055565	0.762634	chr15	FSIP1
Naumova et al, 2019	cg11083638	0.130376	chr15	PAK6
Naumova et al, 2019	cg04404015	0.810248	chr15	CASC5
Naumova et al, 2019	cg03387753	0.851955	chr15	RAD51
Naumova et al, 2019	cg24374636	0.479153	chr15	TYRO3
Naumova et al, 2019	cg10069155	0.835583	chr15	TYRO3
Naumova et al, 2019	cg16590643	0.766455	chr15	SPTBN5
Naumova et al, 2019	cg21982246	0.539623	chr15	EHD4
Naumova et al, 2019	cg00480356	0.296107	chr15	SERINC4;C15orf63
Naumova et al, 2019	cg06548673	0.771941	chr15	SHF
Naumova et al, 2019	cg08143820	0.188152	chr15
Naumova et al, 2019	cg11439821	0.358739	chr15	CTXN2
Naumova et al, 2019	cg20860806	0.720799	chr15
Naumova et al, 2019	cg18588323	0.228833	chr15	TNFAIP8L3
Naumova et al, 2019	cg09605497	0.815168	chr15	DMXL2
Naumova et al, 2019	cg22539069	0.261902	chr15	ONECUT1
Naumova et al, 2019	cg00488788	0.352531	chr15	ONECUT1
Naumova et al, 2019	cg19573117	0.49563	chr15	TCF12
Naumova et al, 2019	cg25688583	0.522244	chr15	TCF12
Naumova et al, 2019	cg05400495	0.165329	chr15	MYO1E
Naumova et al, 2019	cg19101460	0.152172	chr15	GTF2A2
Naumova et al, 2019	cg18381525	0.657672	chr15	BNIP2
Naumova et al, 2019	cg02072495	0.537079	chr15	ANXA2
Naumova et al, 2019	cg22052920	0.62226	chr15	CA12
Naumova et al, 2019	cg03036214	0.607141	chr15	CA12
Naumova et al, 2019	cg08502412	0.794709	chr15
Naumova et al, 2019	cg15560586	0.200077	chr15	CSNK1G1
Naumova et al, 2019	cg06134546	0.218306	chr15
Naumova et al, 2019	cg01393327	0.295316	chr15	OSTBETA
Naumova et al, 2019	cg22002893	0.841452	chr15	MEGF11
Naumova et al, 2019	cg13327258	0.662488	chr15
Naumova et al, 2019	cg17174814	0.763753	chr15
Naumova et al, 2019	cg01435157	0.625354	chr15	SMAD3
Naumova et al, 2019	cg00930397	0.699213	chr15	IQCH;IQCH-AS1
Naumova et al, 2019	cg01678309	0.756304	chr15	CORO2B
Naumova et al, 2019	cg10168344	0.271385	chr15
Naumova et al, 2019	cg27634355	0.362969	chr15
Naumova et al, 2019	cg10372921	0.717853	chr15	LOXL1
Naumova et al, 2019	cg05241575	0.755901	chr15	LOXL1
Naumova et al, 2019	cg22527415	0.303154	chr15	EDC3
Naumova et al, 2019	cg26408565	0.204306	chr15	ETFA;ETFA
Naumova et al, 2019	cg00653790	0.546686	chr15
Naumova et al, 2019	cg10622884	0.292056	chr15	TBC1D2B
Naumova et al, 2019	cg21642988	0.649541	chr15	DNAJA4
Naumova et al, 2019	cg00430557	0.870542	chr15	CRABP1
Naumova et al, 2019	cg20596706	0.377867	chr15	MORF4L1
Naumova et al, 2019	cg02333792	0.772479	chr15	RASGRF1
Naumova et al, 2019	cg21052814	0.459042	chr15	RASGRF1;RASGRF1
Naumova et al, 2019	cg05617678	0.849337	chr15
Naumova et al, 2019	cg06304817	0.293787	chr15	IL16;IL16;IL16
Naumova et al, 2019	cg13079255	0.788501	chr15
Naumova et al, 2019	cg06873579	0.651955	chr15
Naumova et al, 2019	cg21419800	0.538344	chr15
Naumova et al, 2019	cg11777390	0.146365	chr15	UBE2QP1
Naumova et al, 2019	cg20519328	0.718375	chr15
Naumova et al, 2019	cg05901579	0.178422	chr15	NTRK3
Naumova et al, 2019	cg08893036	0.432329	chr15
Naumova et al, 2019	cg00059024	0.197582	chr15	WDR93;PEX11A
Naumova et al, 2019	cg06344992	0.634875	chr15	ANPEP
Naumova et al, 2019	cg23432008	0.745437	chr15	ANPEP
Naumova et al, 2019	cg22710306	0.168123	chr15	ANPEP
Naumova et al, 2019	cg25502312	0.74542	chr15	AP3S2;C15orf38-AP3S2
Naumova et al, 2019	cg09368360	0.670714	chr15	SEMA4B;SEMA4B
Naumova et al, 2019	cg21195920	0.358711	chr15	IQGAP1
Naumova et al, 2019	cg20630633	0.618612	chr15	CRTC3;CRTC3
Naumova et al, 2019	cg09169633	0.734654	chr15	MAN2A2
Naumova et al, 2019	cg24109093	0.332262	chr15	SLCO3A1;SLCO3A1
Naumova et al, 2019	cg14488631	0.594268	chr15	SLCO3A1;SLCO3A1
Naumova et al, 2019	cg14780990	0.818632	chr15	FAM174B
Naumova et al, 2019	cg23629226	0.495543	chr15	CHD2
Naumova et al, 2019	cg27416647	0.455173	chr15
Naumova et al, 2019	cg25619350	0.875766	chr15	NR2F2-AS1
Naumova et al, 2019	cg16782494	0.811297	chr15
Naumova et al, 2019	cg11640175	0.253686	chr15	TTC23
Naumova et al, 2019	cg24553966	0.7495	chr15	PRKXP1
Naumova et al, 2019	cg07107813	0.809434	chr15
Naumova et al, 2019	cg01757127	0.767542	chr15
Naumova et al, 2019	cg02522955	0.779446	chr15	PRKXP1
Naumova et al, 2019	cg07398839	0.308275	chr15
Naumova et al, 2019	cg17263974	0.453156	chr15	PCSK6
Naumova et al, 2019	cg04141813	0.161742	chr16	HBM
Naumova et al, 2019	cg00953006	0.676285	chr16	PIGQ
Naumova et al, 2019	cg15237264	0.252319	chr16
Naumova et al, 2019	cg08128264	0.775756	chr16
Naumova et al, 2019	cg15463396	0.709644	chr16
Naumova et al, 2019	cg01255021	0.585999	chr16
Naumova et al, 2019	cg06099246	0.655583	chr16
Naumova et al, 2019	cg07008544	0.456832	chr16	CACNA1H
Naumova et al, 2019	cg05620362	0.782293	chr16
Naumova et al, 2019	cg05417127	0.180801	chr16	HS3ST6
Naumova et al, 2019	cg01710112	0.342199	chr16	SNHG9;RPS2;RNF151
Naumova et al, 2019	cg16882376	0.574765	chr16
Naumova et al, 2019	cg16357719	0.367309	chr16	RNPS1
Naumova et al, 2019	cg02916409	0.448441	chr16	C16orf59
Naumova et al, 2019	cg08164977	0.573339	chr16	LOC652276
Naumova et al, 2019	cg05352903	0.781116	chr16	KCTD5
Naumova et al, 2019	cg10286969	0.304541	chr16	PRSS27
Naumova et al, 2019	cg26493188	0.740965	chr16	FLYWCH1
Naumova et al, 2019	cg01215511	0.519716	chr16	FLYWCH1
Naumova et al, 2019	cg05169951	0.699049	chr16	KREMEN2;PAQR4
Naumova et al, 2019	cg00064051	0.394357	chr16
Naumova et al, 2019	cg02880119	0.633923	chr16
Naumova et al, 2019	cg02831300	0.123017	chr16	NAA60
Naumova et al, 2019	cg08159868	0.851351	chr16	NLRC3
Naumova et al, 2019	cg03070236	0.160052	chr16	ADCY9
Naumova et al, 2019	cg18924906	0.650032	chr16	ADCY9
Naumova et al, 2019	cg00061551	0.673586	chr16	ALG1
Naumova et al, 2019	cg05364038	0.402859	chr16
Naumova et al, 2019	cg27547132	0.512697	chr16
Naumova et al, 2019	cg08015447	0.302211	chr16	A2BP1
Naumova et al, 2019	cg06233376	0.32357	chr16	A2BP1
Naumova et al, 2019	cg27376707	0.347242	chr16	A2BP1
Naumova et al, 2019	cg24630826	0.321013	chr16
Naumova et al, 2019	cg16586594	0.346351	chr16	ABAT
Naumova et al, 2019	cg04332619	0.512568	chr16	ABAT
Naumova et al, 2019	cg05372963	0.688372	chr16	ABAT
Naumova et al, 2019	cg13123114	0.66672	chr16	USP7
Naumova et al, 2019	cg14051760	0.472768	chr16	USP7
Naumova et al, 2019	cg00541638	0.356875	chr16	USP7
Naumova et al, 2019	cg09903645	0.200062	chr16	EMP2
Naumova et al, 2019	cg06513814	0.289646	chr16	EMP2
Naumova et al, 2019	cg05731801	0.315041	chr16	EMP2
Naumova et al, 2019	cg09712682	0.416231	chr16	EMP2
Naumova et al, 2019	cg01750261	0.50903	chr16	EMP2
Naumova et al, 2019	cg07242609	0.445237	chr16	CLEC16A
Naumova et al, 2019	cg07327084	0.678779	chr16
Naumova et al, 2019	cg01330880	0.200827	chr16	SOCS1
Naumova et al, 2019	cg00121914	0.305801	chr16
Naumova et al, 2019	cg16224321	0.668803	chr16
Naumova et al, 2019	cg05203659	0.113944	chr16	GSPT1
Naumova et al, 2019	cg27199099	0.840125	chr16	SNX29
Naumova et al, 2019	cg19486606	0.307468	chr16	PARN
Naumova et al, 2019	cg14275159	0.79588	chr16	NTAN1;PDXDC1
Naumova et al, 2019	cg16762408	0.806731	chr16	C16orf45
Naumova et al, 2019	cg22191657	0.0916924	chr16	MYH11
Naumova et al, 2019	cg15502332	0.107223	chr16	MYH11
Naumova et al, 2019	cg04383212	0.437937	chr16	GPR139
Naumova et al, 2019	cg06861044	0.179585	chr16	UMOD;UMOD
Naumova et al, 2019	cg14566578	0.579806	chr16	TMEM159
Naumova et al, 2019	cg10052190	0.126862	chr16	C16orf52
Naumova et al, 2019	cg23458765	0.118177	chr16	POLR3E
Naumova et al, 2019	cg17963157	0.772239	chr16	PALB2;DCTN5
Naumova et al, 2019	cg20106684	0.62875	chr16	CACNG3
Naumova et al, 2019	cg04522310	0.15302	chr16
Naumova et al, 2019	cg23819069	0.381795	chr16	GSG1L
Naumova et al, 2019	cg20916077	0.268612	chr16	SH2B1
Naumova et al, 2019	cg09615620	0.143589	chr16	ATP2A1;ATP2A1
Naumova et al, 2019	cg05053414	0.225058	chr16
Naumova et al, 2019	cg27145098	0.860408	chr16
Naumova et al, 2019	cg05114994	0.720429	chr16
Naumova et al, 2019	cg07160932	0.247178	chr16	SEZ6L2
Naumova et al, 2019	cg19764319	0.298852	chr16	ZNF48
Naumova et al, 2019	cg08314408	0.368395	chr16	SEPHS2
Naumova et al, 2019	cg16615058	0.788911	chr16	PRSS36
Naumova et al, 2019	cg04790252	0.661993	chr16	ITGAM;ITGAM
Naumova et al, 2019	cg20020483	0.585393	chr16
Naumova et al, 2019	cg01760434	0.763358	chr16
Naumova et al, 2019	cg00772863	0.678508	chr16	UBE2MP1
Naumova et al, 2019	cg14955528	0.46411	chr16
Naumova et al, 2019	cg19353449	0.747347	chr16
Naumova et al, 2019	cg09076329	0.246561	chr16
Naumova et al, 2019	cg27601198	0.147743	chr16
Naumova et al, 2019	cg00816080	0.433788	chr16
Naumova et al, 2019	cg26859073	0.530749	chr16
Naumova et al, 2019	cg14304326	0.50112	chr16	BRD7
Naumova et al, 2019	cg27079289	0.524681	chr16	BRD7
Naumova et al, 2019	cg04294437	0.15114	chr16
Naumova et al, 2019	cg26861333	0.744529	chr16	CASC16
Naumova et al, 2019	cg16861079	0.284442	chr16	CHD9
Naumova et al, 2019	cg05768044	0.399854	chr16	CHD9
Naumova et al, 2019	cg19145289	0.213025	chr16	LOC283856;GNAO1
Naumova et al, 2019	cg05418736	0.352884	chr16	RSPRY1;FAM192A
Naumova et al, 2019	cg08688501	0.749909	chr16	GPR97
Naumova et al, 2019	cg27180286	0.197233	chr16	KATNB1
Naumova et al, 2019	cg00262031	0.280793	chr16	NDRG4
Naumova et al, 2019	cg24634236	0.647624	chr16
Naumova et al, 2019	cg06266666	0.500531	chr16
Naumova et al, 2019	cg02268156	0.575359	chr16
Naumova et al, 2019	cg15855900	0.630519	chr16	CA7
Naumova et al, 2019	cg05333146	0.604074	chr16	B3GNT9
Naumova et al, 2019	cg27091763	0.193571	chr16	FHOD1;SLC9A5
Naumova et al, 2019	cg08036514	0.586676	chr16	PLEKHG4
Naumova et al, 2019	cg26973488	0.257643	chr16	ZDHHC1
Naumova et al, 2019	cg25635304	0.353777	chr16	FAM65A;LOC100505942
Naumova et al, 2019	cg10238213	0.204626	chr16	ENKD1;C16orf86
Naumova et al, 2019	cg02189786	0.197539	chr16	THAP11;CENPT
Naumova et al, 2019	cg05672554	0.62105	chr16
Naumova et al, 2019	cg02513017	0.136102	chr16
Naumova et al, 2019	cg00505936	0.271084	chr16	HAS3
Naumova et al, 2019	cg11986875	0.712929	chr16	NFAT5
Naumova et al, 2019	cg15192750	0.179194	chr16
Naumova et al, 2019	cg19036323	0.657273	chr16
Naumova et al, 2019	cg10379472	0.699863	chr16
Naumova et al, 2019	cg03354340	0.208875	chr16	MARVELD3
Naumova et al, 2019	cg00411010	0.294178	chr16	PHLPP2
Naumova et al, 2019	cg00549799	0.333587	chr16	PHLPP2
Naumova et al, 2019	cg09931891	0.190455	chr16	AP1G1
Naumova et al, 2019	cg25671217	0.845216	chr16	IST1;PKD1L3
Naumova et al, 2019	cg26474270	0.27947	chr16	ZFHX3
Naumova et al, 2019	cg13416486	0.62497	chr16	ZFHX3
Naumova et al, 2019	cg04234238	0.186719	chr16	PSMD7
Naumova et al, 2019	cg00897404	0.495377	chr16	ZFP1
Naumova et al, 2019	cg17105970	0.189632	chr16	BCAR1
Naumova et al, 2019	cg14777808	0.313253	chr16	BCAR1
Naumova et al, 2019	cg09546168	0.241236	chr16	SYCE1L
Naumova et al, 2019	cg06462970	0.632629	chr16	NUDT7
Naumova et al, 2019	cg01827257	0.846574	chr16	CMIP
Naumova et al, 2019	cg03766174	0.356819	chr16	CMIP
Naumova et al, 2019	cg07976263	0.728145	chr16
Naumova et al, 2019	cg27425237	0.618372	chr16
Naumova et al, 2019	cg09441904	0.872851	chr16	CDH13
Naumova et al, 2019	cg10521014	0.473345	chr16
Naumova et al, 2019	cg08991234	0.808852	chr16	USP10
Naumova et al, 2019	cg16537028	0.1464	chr16	CRISPLD2
Naumova et al, 2019	cg26559829	0.471298	chr16
Naumova et al, 2019	cg06744117	0.130277	chr16
Naumova et al, 2019	cg26512925	0.633353	chr16
Naumova et al, 2019	cg09612502	0.832268	chr16
Naumova et al, 2019	cg26532320	0.471329	chr16	IRF8
Naumova et al, 2019	cg03969407	0.564842	chr16	IRF8
Naumova et al, 2019	cg10274029	0.564868	chr16
Naumova et al, 2019	cg26650638	0.207993	chr16
Naumova et al, 2019	cg05138892	0.641753	chr16
Naumova et al, 2019	cg13251916	0.389369	chr16	LINC00917
Naumova et al, 2019	cg06660976	0.502496	chr16
Naumova et al, 2019	cg27283514	0.67785	chr16
Naumova et al, 2019	cg02032299	0.362079	chr16
Naumova et al, 2019	cg04245248	0.479334	chr16	JPH3
Naumova et al, 2019	cg00855396	0.831649	chr16	JPH3
Naumova et al, 2019	cg11789620	0.659928	chr16	SLC7A5
Naumova et al, 2019	cg00274640	0.610896	chr16
Naumova et al, 2019	cg14381313	0.703094	chr16
Naumova et al, 2019	cg08951186	0.783113	chr16
Naumova et al, 2019	cg10330187	0.791152	chr16	ZC3H18
Naumova et al, 2019	cg09328979	0.394971	chr16
Naumova et al, 2019	cg12092461	0.735198	chr16	SNAI3;SNAI3-AS1
Naumova et al, 2019	cg26315894	0.477896	chr16	RNF166
Naumova et al, 2019	cg06988897	0.234489	chr16	FAM38A
Naumova et al, 2019	cg26748794	0.177949	chr16	FAM38A
Naumova et al, 2019	cg04760708	0.593878	chr16	CBFA2T3
Naumova et al, 2019	cg07201614	0.416772	chr16	ANKRD11
Naumova et al, 2019	cg08822215	0.714595	chr16	ANKRD11
Naumova et al, 2019	cg00623000	0.71363	chr16	ANKRD11
Naumova et al, 2019	cg06640241	0.138743	chr16	SPG7
Naumova et al, 2019	cg08732431	0.756373	chr16	CPNE7
Naumova et al, 2019	cg01749904	0.68051	chr16	DPEP1
Naumova et al, 2019	cg03809021	0.589145	chr16	FANCA
Naumova et al, 2019	cg09569215	0.689742	chr16	TCF25
Naumova et al, 2019	cg08547343	0.234956	chr16	CENPBD1;AFG3L1
Naumova et al, 2019	cg09435890	0.561055	chr16
Naumova et al, 2019	cg26935333	0.460488	chr16
Naumova et al, 2019	cg05006067	0.270125	chr17	DOC2B
Naumova et al, 2019	cg23444004	0.82086	chr17
Naumova et al, 2019	cg09943776	0.487971	chr17
Naumova et al, 2019	cg03468132	0.796859	chr17	VPS53;VPS53
Naumova et al, 2019	cg08453282	0.679121	chr17	NXN;NXN
Naumova et al, 2019	cg17030231	0.457789	chr17	NXN
Naumova et al, 2019	cg11599432	0.698531	chr17	NXN
Naumova et al, 2019	cg20870820	0.703692	chr17	ABR;ABR
Naumova et al, 2019	cg01221377	0.737337	chr17	YWHAE;YWHAE
Naumova et al, 2019	cg02868516	0.509251	chr17	RPA1
Naumova et al, 2019	cg20777128	0.12547	chr17	DPH1;OVCA2
Naumova et al, 2019	cg24173182	0.59681	chr17	HIC1
Naumova et al, 2019	cg16684992	0.68768	chr17	PAFAH1B1
Naumova et al, 2019	cg17330878	0.288924	chr17	CLUH
Naumova et al, 2019	cg12187586	0.279865	chr17
Naumova et al, 2019	cg16941529	0.871603	chr17
Naumova et al, 2019	cg10587449	0.677698	chr17
Naumova et al, 2019	cg04437881	0.417128	chr17
Naumova et al, 2019	cg05970496	0.762129	chr17	RAP1GAP2
Naumova et al, 2019	cg16234403	0.123681	chr17
Naumova et al, 2019	cg20866375	0.159245	chr17	TAX1BP3
Naumova et al, 2019	cg04067940	0.477759	chr17	ATP2A3
Naumova et al, 2019	cg26134248	0.674658	chr17
Naumova et al, 2019	cg24768135	0.464	chr17	CHRNE;C17orf107
Naumova et al, 2019	cg03784353	0.28049	chr17	ZNF232
Naumova et al, 2019	cg23194629	0.752512	chr17	NUP88
Naumova et al, 2019	cg18226818	0.879403	chr17	DHX33
Naumova et al, 2019	cg00522618	0.813542	chr17	WSCD1
Naumova et al, 2019	cg05121894	0.312284	chr17
Naumova et al, 2019	cg26502852	0.207736	chr17	XAF1;XAF1;XAF1;XAF1
Naumova et al, 2019	cg09841537	0.557381	chr17	RNASEK;C17orf49
Naumova et al, 2019	cg01216311	0.318569	chr17
Naumova et al, 2019	cg24776910	0.254674	chr17	DLG4
Naumova et al, 2019	cg17311574	0.688078	chr17	DVL2
Naumova et al, 2019	cg21840333	0.664632	chr17	WRAP53;TP53
Naumova et al, 2019	cg12779823	0.357318	chr17	DNAH2
Naumova et al, 2019	cg21327235	0.710575	chr17	DNAH2
Naumova et al, 2019	cg10053622	0.707829	chr17	DNAH2
Naumova et al, 2019	cg01082072	0.758056	chr17	DNAH2
Naumova et al, 2019	cg24580146	0.733201	chr17	DNAH2
Naumova et al, 2019	cg19786602	0.533523	chr17
Naumova et al, 2019	cg09812730	0.701041	chr17
Naumova et al, 2019	cg11003499	0.539378	chr17
Naumova et al, 2019	cg23895076	0.70761	chr17
Naumova et al, 2019	cg06090404	0.217475	chr17	CCDC42
Naumova et al, 2019	cg22573359	0.776015	chr17	CCDC42
Naumova et al, 2019	cg16502865	0.227218	chr17
Naumova et al, 2019	cg24538382	0.364315	chr17
Naumova et al, 2019	cg01242676	0.362695	chr17	HS3ST3A1
Naumova et al, 2019	cg10586363	0.660703	chr17
Naumova et al, 2019	cg04795638	0.723316	chr17	FAM18B2
Naumova et al, 2019	cg12108278	0.862877	chr17
Naumova et al, 2019	cg13658154	0.0967383	chr17
Naumova et al, 2019	cg17743529	0.225484	chr17	TTC19;ZSWIM7
Naumova et al, 2019	cg22625220	0.659374	chr17	NCOR1;PIGL
Naumova et al, 2019	cg05550692	0.22152	chr17	MED9
Naumova et al, 2019	cg26742770	0.750567	chr17	MYO15A
Naumova et al, 2019	cg15528879	0.347803	chr17
Naumova et al, 2019	cg19087790	0.502335	chr17
Naumova et al, 2019	cg12210659	0.721511	chr17	ULK2
Naumova et al, 2019	cg18181209	0.872246	chr17	CYTSB
Naumova et al, 2019	cg25044524	0.292419	chr17	CYTSB
Naumova et al, 2019	cg14560110	0.633164	chr17	CCDC144NL
Naumova et al, 2019	cg06809326	0.699552	chr17	CCDC144NL
Naumova et al, 2019	cg22570042	0.67592	chr17	CCDC144NL
Naumova et al, 2019	cg25893857	0.527696	chr17	CCDC144NL
Naumova et al, 2019	cg09419402	0.29765	chr17	MAP2K3
Naumova et al, 2019	cg16353615	0.392416	chr17
Naumova et al, 2019	cg10674575	0.48258	chr17
Naumova et al, 2019	cg00007215	0.39794	chr17
Naumova et al, 2019	cg21897425	0.610956	chr17
Naumova et al, 2019	cg05246522	0.581825	chr17	KSR1
Naumova et al, 2019	cg24352971	0.172032	chr17
Naumova et al, 2019	cg27311319	0.211025	chr17	FAM222B
Naumova et al, 2019	cg03940157	0.218683	chr17	SEZ6
Naumova et al, 2019	cg13315166	0.666516	chr17	MYO18A;MYO18A
Naumova et al, 2019	cg15137706	0.566424	chr17	ABHD15
Naumova et al, 2019	cg12000131	0.480454	chr17	ANKRD13B;CORO6
Naumova et al, 2019	cg11257193	0.193416	chr17	MIR423;CCDC55
Naumova et al, 2019	cg12352912	0.678693	chr17	NSRP1
Naumova et al, 2019	cg14692377	0.175887	chr17	SLC6A4
Naumova et al, 2019	cg11701190	0.358969	chr17
Naumova et al, 2019	cg17649560	0.859461	chr17	LRRC37B2
Naumova et al, 2019	cg01647887	0.782701	chr17	ATAD5
Naumova et al, 2019	cg19914345	0.18074	chr17
Naumova et al, 2019	cg25699136	0.624285	chr17	RHOT1
Naumova et al, 2019	cg09309269	0.40351	chr17	PSMD11
Naumova et al, 2019	cg03433329	0.177796	chr17	RAD51L3
Naumova et al, 2019	cg08310558	0.870299	chr17
Naumova et al, 2019	cg12464177	0.659745	chr17	AP2B1
Naumova et al, 2019	cg02234216	0.659325	chr17	ACACA
Naumova et al, 2019	cg20984688	0.854105	chr17	ACACA;C17orf78
Naumova et al, 2019	cg06854197	0.399286	chr17
Naumova et al, 2019	cg07636845	0.440908	chr17
Naumova et al, 2019	cg01325958	0.30863	chr17	STARD3
Naumova et al, 2019	cg21687478	0.181564	chr17	PNMT
Naumova et al, 2019	cg14592065	0.583944	chr17	MED24
Naumova et al, 2019	cg18741699	0.544813	chr17	RAPGEFL1
Naumova et al, 2019	cg09350362	0.642373	chr17	RARA
Naumova et al, 2019	cg08446900	0.156836	chr17	RARA
Naumova et al, 2019	cg07125688	0.811724	chr17	TNS4
Naumova et al, 2019	cg23736940	0.774715	chr17	KRT33B
Naumova et al, 2019	cg19140560	0.152405	chr17	FKBP10;SC65
Naumova et al, 2019	cg14998963	0.738913	chr17	STAT5B
Naumova et al, 2019	cg15764884	0.33434	chr17	STAT3
Naumova et al, 2019	cg04726374	0.554735	chr17	PTRF
Naumova et al, 2019	cg16631870	0.242369	chr17	WNK4
Naumova et al, 2019	cg10653060	0.237995	chr17	WNK4
Naumova et al, 2019	cg08409113	0.349932	chr17	WNK4
Naumova et al, 2019	cg04524477	0.283652	chr17	NBR1;TMEM106A
Naumova et al, 2019	cg01065373	0.49203	chr17	ARL4D
Naumova et al, 2019	cg04284535	0.248254	chr17	ETV4;ETV4
Naumova et al, 2019	cg08471713	0.389798	chr17	MEOX1
Naumova et al, 2019	cg11797717	0.533543	chr17	PLCD3
Naumova et al, 2019	cg19563671	0.814099	chr17	HEXIM1
Naumova et al, 2019	cg18228076	0.369202	chr17	MAPT
Naumova et al, 2019	cg02159926	0.844005	chr17	MAPT
Naumova et al, 2019	cg13667234	0.340379	chr17	KANSL1
Naumova et al, 2019	cg09613464	0.745931	chr17	NSF
Naumova et al, 2019	cg23955979	0.614827	chr17
Naumova et al, 2019	cg19927926	0.602613	chr17	EFCAB13
Naumova et al, 2019	cg13731387	0.154057	chr17	SP2
Naumova et al, 2019	cg22996004	0.279223	chr17	PNPO
Naumova et al, 2019	cg24247040	0.630209	chr17	SKAP1
Naumova et al, 2019	cg11210138	0.579257	chr17	MIR1203;SKAP1
Naumova et al, 2019	cg05323879	0.531131	chr17	HOXB3
Naumova et al, 2019	cg01990102	0.325393	chr17	HOXB3
Naumova et al, 2019	cg11850549	0.213772	chr17	LOC404266;HOXB6
Naumova et al, 2019	cg23730436	0.211749	chr17	HOXB7
Naumova et al, 2019	cg16654603	0.508313	chr17
Naumova et al, 2019	cg00679763	0.759682	chr17	UBE2Z
Naumova et al, 2019	cg21400896	0.591627	chr17	ABI3
Naumova et al, 2019	cg16378063	0.618247	chr17
Naumova et al, 2019	cg15718595	0.711636	chr17	SPOP
Naumova et al, 2019	cg24859589	0.60275	chr17
Naumova et al, 2019	cg04483874	0.150708	chr17	PDK2
Naumova et al, 2019	cg26787435	0.183911	chr17	SAMD14
Naumova et al, 2019	cg05105452	0.469319	chr17
Naumova et al, 2019	cg14849387	0.297854	chr17
Naumova et al, 2019	cg22702328	0.243728	chr17	CA10
Naumova et al, 2019	cg00258445	0.814029	chr17
Naumova et al, 2019	cg06963804	0.768732	chr17	COX11
Naumova et al, 2019	cg14279493	0.0796153	chr17	PCTP
Naumova et al, 2019	cg27227786	0.268185	chr17	DGKE
Naumova et al, 2019	cg15815084	0.720539	chr17	DGKE
Naumova et al, 2019	cg03571225	0.227261	chr17	TRIM25
Naumova et al, 2019	cg12694472	0.511583	chr17	MSI2
Naumova et al, 2019	cg07377994	0.372196	chr17	MSI2
Naumova et al, 2019	cg25373624	0.612798	chr17	MSI2
Naumova et al, 2019	cg00878163	0.572647	chr17	HSF5
Naumova et al, 2019	cg25997426	0.736515	chr17	HSF5;MTMR4
Naumova et al, 2019	cg00515161	0.180818	chr17	BRIP1
Naumova et al, 2019	cg17097312	0.761202	chr17
Naumova et al, 2019	cg13213923	0.533229	chr17	2020-03-10
Naumova et al, 2019	cg18982976	0.366297	chr17	TANC2;MIR548W
Naumova et al, 2019	cg14720138	0.626992	chr17	DDX42;CCDC47;
Naumova et al, 2019	cg07259110	0.331899	chr17	ICAM2
Naumova et al, 2019	cg15391397	0.609137	chr17	LOC100507002
Naumova et al, 2019	cg18552076	0.524556	chr17
Naumova et al, 2019	cg09392386	0.254368	chr17	AXIN2
Naumova et al, 2019	cg16585554	0.458975	chr17	PITPNC1
Naumova et al, 2019	cg13421331	0.647959	chr17
Naumova et al, 2019	cg25512481	0.541937	chr17	C17orf58
Naumova et al, 2019	cg17291648	0.668885	chr17
Naumova et al, 2019	cg00434886	0.444735	chr17	LINC00673
Naumova et al, 2019	cg26017356	0.701646	chr17	SLC39A11
Naumova et al, 2019	cg12139369	0.727032	chr17	CDC42EP4
Naumova et al, 2019	cg21210496	0.792799	chr17	SDK2
Naumova et al, 2019	cg08516408	0.724522	chr17	SDK2
Naumova et al, 2019	cg07585422	0.369229	chr17
Naumova et al, 2019	cg12253634	0.833092	chr17	TTYH2
Naumova et al, 2019	cg14952312	0.647324	chr17	KIF19
Naumova et al, 2019	cg04657588	0.280489	chr17	GPRC5C
Naumova et al, 2019	cg12061649	0.401557	chr17
Naumova et al, 2019	cg01238395	0.494937	chr17
Naumova et al, 2019	cg23511870	0.572279	chr17
Naumova et al, 2019	cg15732180	0.589522	chr17
Naumova et al, 2019	cg05853187	0.54484	chr17
Naumova et al, 2019	cg21830728	0.587569	chr17
Naumova et al, 2019	cg10198337	0.308286	chr17
Naumova et al, 2019	cg19019804	0.289876	chr17	OTOP2;USH1G
Naumova et al, 2019	cg08818632	0.680809	chr17	OTOP3
Naumova et al, 2019	cg20322093	0.569384	chr17	OTOP3
Naumova et al, 2019	cg04305621	0.244911	chr17	SLC16A5
Naumova et al, 2019	cg04121983	0.192846	chr17	CASKIN2
Naumova et al, 2019	cg19159842	0.696546	chr17	ITGB4
Naumova et al, 2019	cg04379969	0.161562	chr17	H3F3B
Naumova et al, 2019	cg02434996	0.564998	chr17	UNK
Naumova et al, 2019	cg08125733	0.330213	chr17	WBP2
Naumova et al, 2019	cg17201438	0.640639	chr17	UBE2O
Naumova et al, 2019	cg21914725	0.320786	chr17	ST6GALNAC2
Naumova et al, 2019	cg00213870	0.764541	chr17	MFSD11
Naumova et al, 2019	cg15540727	0.829083	chr17
Naumova et al, 2019	cg05514299	0.32666	chr17	MGAT5B
Naumova et al, 2019	cg13308743	0.678501	chr17
Naumova et al, 2019	cg01513063	0.73834	chr17	2020-09-09
Naumova et al, 2019	cg12073052	0.582775	chr17
Naumova et al, 2019	cg17515702	0.233627	chr17	EPR1;BIRC5
Naumova et al, 2019	cg01611126	0.636257	chr17
Naumova et al, 2019	cg05306745	0.326554	chr17	TIMP2
Naumova et al, 2019	cg21347874	0.447812	chr17	HRNBP3
Naumova et al, 2019	cg22726380	0.696575	chr17	RBFOX3
Naumova et al, 2019	cg26287152	0.525014	chr17	TBC1D16
Naumova et al, 2019	cg07050032	0.29714	chr17	CCDC40;TBC1D16
Naumova et al, 2019	cg09082134	0.786767	chr17	SGSH
Naumova et al, 2019	cg16591659	0.694984	chr17
Naumova et al, 2019	cg15705524	0.198241	chr17	CEP131
Naumova et al, 2019	cg17393016	0.57939	chr17	C17orf55
Naumova et al, 2019	cg17118523	0.863691	chr17
Naumova et al, 2019	cg15253293	0.175059	chr17
Naumova et al, 2019	cg10325670	0.178496	chr17	ACTG1
Naumova et al, 2019	cg04489846	0.145694	chr17	LRRC45;STRA13
Naumova et al, 2019	cg11140276	0.688434	chr17	FOXK2
Naumova et al, 2019	cg00123963	0.6962	chr17	FN3K
Naumova et al, 2019	cg02036521	0.876087	chr17	TBCD
Naumova et al, 2019	cg23989207	0.697282	chr17	TBCD
Naumova et al, 2019	cg07712165	0.729983	chr17	TBCD
Naumova et al, 2019	cg01123298	0.700417	chr18
Naumova et al, 2019	cg27283457	0.3546	chr18	ROCK1P1
Naumova et al, 2019	cg27263505	0.40902	chr18
Naumova et al, 2019	cg14313868	0.132516	chr18	NDC80;METTL4
Naumova et al, 2019	cg06724776	0.71095	chr18	MYOM1
Naumova et al, 2019	cg26438105	0.521763	chr18	TMEM200C
Naumova et al, 2019	cg12615761	0.270948	chr18	RAB12
Naumova et al, 2019	cg14213543	0.198112	chr18	NDUFV2
Naumova et al, 2019	cg25226066	0.74153	chr18	VAPA
Naumova et al, 2019	cg24017470	0.518074	chr18	SEH1L
Naumova et al, 2019	cg07195078	0.401906	chr18	LDLRAD4
Naumova et al, 2019	cg26508928	0.721623	chr18
Naumova et al, 2019	cg18789636	0.508259	chr18
Naumova et al, 2019	cg16796793	0.228828	chr18	ANKRD29
Naumova et al, 2019	cg02986404	0.623086	chr18	CDH2
Naumova et al, 2019	cg24682036	0.18374	chr18	DSG2
Naumova et al, 2019	cg14891195	0.223652	chr18	KLHL14
Naumova et al, 2019	cg12580471	0.597773	chr18	C18orf21
Naumova et al, 2019	cg15570989	0.492281	chr18	TPGS2;KIAA1328
Naumova et al, 2019	cg18032297	0.851234	chr18	BRUNOL4
Naumova et al, 2019	cg01651334	0.775856	chr18	LOC105667213
Naumova et al, 2019	cg12592220	0.502118	chr18
Naumova et al, 2019	cg15142430	0.600321	chr18	PIAS2
Naumova et al, 2019	cg12735025	0.207207	chr18	IER3IP1
Naumova et al, 2019	cg03120522	0.640082	chr18	SMAD2
Naumova et al, 2019	cg17496939	0.60331	chr18	CTIF
Naumova et al, 2019	cg24771840	0.650677	chr18	MYO5B
Naumova et al, 2019	cg27567880	0.233931	chr18	MBD2;SNORA37
Naumova et al, 2019	cg03431950	0.75741	chr18
Naumova et al, 2019	cg14685305	0.519204	chr18	PMAIP1
Naumova et al, 2019	cg23756272	0.572616	chr18	BCL2
Naumova et al, 2019	cg11802208	0.666577	chr18	BCL2
Naumova et al, 2019	cg21965016	0.482402	chr18
Naumova et al, 2019	cg18420655	0.710919	chr18	SERPINB7
Naumova et al, 2019	cg01872418	0.766346	chr18
Naumova et al, 2019	cg11561396	0.83109	chr18
Naumova et al, 2019	cg20565972	0.714481	chr18	CCDC102B
Naumova et al, 2019	cg18903099	0.72127	chr18	RTTN
Naumova et al, 2019	cg12839136	0.626337	chr18
Naumova et al, 2019	cg24274653	0.467761	chr18	MBP
Naumova et al, 2019	cg06488148	0.83047	chr18
Naumova et al, 2019	cg21779611	0.219777	chr18	SALL3
Naumova et al, 2019	cg26958783	0.22993	chr18	SALL3
Naumova et al, 2019	cg05753993	0.365366	chr18	NFATC1
Naumova et al, 2019	cg19109570	0.780171	chr18
Naumova et al, 2019	cg01589580	0.311684	chr18	CTDP1
Naumova et al, 2019	cg01890352	0.81382	chr18	CTDP1
Naumova et al, 2019	cg12577633	0.772384	chr18	KCNG2
Naumova et al, 2019	cg16976594	0.820952	chr18	PQLC1
Naumova et al, 2019	cg17504968	0.703794	chr18
Naumova et al, 2019	cg10501835	0.756083	chr18	HSBP1L1
Naumova et al, 2019	cg20390253	0.547762	chr18	C18orf22
Naumova et al, 2019	cg13590055	0.325158	chr18	LOC100130522;PARD6G
Naumova et al, 2019	cg21237861	0.41394	chr18	PARD6G;LOC100130522
Naumova et al, 2019	cg26444116	0.645045	chr19
Naumova et al, 2019	cg14120583	0.647458	chr19	SHC2
Naumova et al, 2019	cg27496719	0.699569	chr19
Naumova et al, 2019	cg01015090	0.299825	chr19	MADCAM1;MADCAM1
Naumova et al, 2019	cg19206078	0.679903	chr19
Naumova et al, 2019	cg26576206	0.227566	chr19	ABCA7
Naumova et al, 2019	cg15998406	0.251407	chr19	EFNA2
Naumova et al, 2019	cg19598832	0.826589	chr19	TCF3
Naumova et al, 2019	cg17771569	0.297673	chr19	ATP8B3
Naumova et al, 2019	cg15045802	0.215564	chr19	KLF16
Naumova et al, 2019	cg08490304	0.584385	chr19
Naumova et al, 2019	cg21684053	0.464054	chr19	MKNK2
Naumova et al, 2019	cg17068236	0.133991	chr19	MKNK2
Naumova et al, 2019	cg02649505	0.549023	chr19	MOB3A
Naumova et al, 2019	cg07381806	0.564017	chr19	MOBKL2A
Naumova et al, 2019	cg01485266	0.157801	chr19	GADD45B
Naumova et al, 2019	cg08134671	0.530023	chr19	GNG7
Naumova et al, 2019	cg10181414	0.646352	chr19	GNG7
Naumova et al, 2019	cg17848335	0.665497	chr19	GNG7
Naumova et al, 2019	cg18234471	0.318315	chr19	TLE6
Naumova et al, 2019	cg18605066	0.357639	chr19	TLE2
Naumova et al, 2019	cg08098382	0.413622	chr19	ZFR2
Naumova et al, 2019	cg18672561	0.679478	chr19	TMIGD2
Naumova et al, 2019	cg20086743	0.264353	chr19	UBXN6
Naumova et al, 2019	cg18689248	0.306169	chr19	HDGF2
Naumova et al, 2019	cg13357752	0.241022	chr19	TNFAIP8L1
Naumova et al, 2019	cg07317566	0.780981	chr19	DPP9
Naumova et al, 2019	cg09547226	0.789307	chr19	KDM4B
Naumova et al, 2019	cg07584494	0.561317	chr19	KDM4B
Naumova et al, 2019	cg21984889	0.586062	chr19	PTPRS
Naumova et al, 2019	cg23020783	0.12993	chr19
Naumova et al, 2019	cg14614789	0.304345	chr19
Naumova et al, 2019	cg17321267	0.838339	chr19
Naumova et al, 2019	cg06269342	0.719483	chr19	MLLT1
Naumova et al, 2019	cg23602637	0.801556	chr19
Naumova et al, 2019	cg25247636	0.691334	chr19	EMR1
Naumova et al, 2019	cg16296351	0.624687	chr19
Naumova et al, 2019	cg25928688	0.838275	chr19	ARHGEF18
Naumova et al, 2019	cg17026151	0.547386	chr19
Naumova et al, 2019	cg26284544	0.730187	chr19	SNAPC2
Naumova et al, 2019	cg22987448	0.843066	chr19	MYO1F
Naumova et al, 2019	cg16635176	0.414777	chr19	ZNF317
Naumova et al, 2019	cg00084205	0.77622	chr19	ZNF177;ZNF559-ZNF177
Naumova et al, 2019	cg13593090	0.512308	chr19	ZNF266
Naumova et al, 2019	cg15727925	0.711016	chr19	ZNF266
Naumova et al, 2019	cg27312603	0.811483	chr19	RDH8
Naumova et al, 2019	cg01850179	0.367135	chr19	S1PR2
Naumova et al, 2019	cg03053757	0.248457	chr19
Naumova et al, 2019	cg25054202	0.791975	chr19	AP1M2
Naumova et al, 2019	cg22006489	0.296179	chr19	LDLR
Naumova et al, 2019	cg24937727	0.499733	chr19	RGL3
Naumova et al, 2019	cg08000684	0.245871	chr19	RGL3
Naumova et al, 2019	cg08040740	0.158878	chr19	ZNF440
Naumova et al, 2019	cg12548088	0.321478	chr19	MORG1;MAN2B1
Naumova et al, 2019	cg16097834	0.807955	chr19
Naumova et al, 2019	cg26780614	0.626613	chr19	ZSWIM4
Naumova et al, 2019	cg08499107	0.258118	chr19	PRKACA
Naumova et al, 2019	cg25902639	0.556087	chr19	NOTCH3
Naumova et al, 2019	cg04898512	0.777834	chr19	KLF2
Naumova et al, 2019	cg26115300	0.194387	chr19	CPAMD8
Naumova et al, 2019	cg08026941	0.204817	chr19	OCEL1
Naumova et al, 2019	cg27554237	0.305786	chr19	SLC27A1
Naumova et al, 2019	cg27553231	0.252715	chr19	UNC13A
Naumova et al, 2019	cg06132671	0.857608	chr19	FCHO1
Naumova et al, 2019	cg00506198	0.807345	chr19	B3GNT3
Naumova et al, 2019	cg18487609	0.167564	chr19	JUND
Naumova et al, 2019	cg07379574	0.186346	chr19	TMEM59L
Naumova et al, 2019	cg00253555	0.2476	chr19	HOMER3
Naumova et al, 2019	cg02427230	0.241619	chr19	ZNF486
Naumova et al, 2019	cg23882790	0.554012	chr19	ZNF430
Naumova et al, 2019	cg06405146	0.47638	chr19
Naumova et al, 2019	cg17555429	0.24715	chr19	ZNF257
Naumova et al, 2019	cg14323204	0.503411	chr19
Naumova et al, 2019	cg01545223	0.558721	chr19
Naumova et al, 2019	cg18365865	0.659437	chr19	ZNF492
Naumova et al, 2019	cg21590497	0.198006	chr19
Naumova et al, 2019	cg11124651	0.701015	chr19
Naumova et al, 2019	cg13699771	0.580177	chr19
Naumova et al, 2019	cg06939149	0.656331	chr19
Naumova et al, 2019	cg10878913	0.294225	chr19
Naumova et al, 2019	cg05467458	0.408155	chr19	SLC7A9
Naumova et al, 2019	cg11169405	0.691333	chr19	KCTD15
Naumova et al, 2019	cg02556932	0.682027	chr19
Naumova et al, 2019	cg16719465	0.771971	chr19	LOC400685
Naumova et al, 2019	cg14028806	0.533629	chr19
Naumova et al, 2019	cg04303509	0.359514	chr19	ZNF792
Naumova et al, 2019	cg02594940	0.222886	chr19	USF2;USF2
Naumova et al, 2019	cg19903766	0.382468	chr19	ATP4A
Naumova et al, 2019	cg22164251	0.478971	chr19	ZNF260
Naumova et al, 2019	cg06920214	0.588012	chr19	ZNF260
Naumova et al, 2019	cg06454848	0.198287	chr19	ZNF260
Naumova et al, 2019	cg23642833	0.350442	chr19
Naumova et al, 2019	cg01405404	0.56618	chr19
Naumova et al, 2019	cg20345042	0.276903	chr19	DPF1
Naumova et al, 2019	cg12511261	0.165167	chr19	YIF1B
Naumova et al, 2019	cg02753903	0.598256	chr19	RYR1
Naumova et al, 2019	cg19549758	0.707567	chr19	IL29
Naumova et al, 2019	cg11942864	0.220902	chr19	SUPT5H;
Naumova et al, 2019	cg24061048	0.412396	chr19
Naumova et al, 2019	cg03238709	0.600103	chr19	FCGBP
Naumova et al, 2019	cg02299937	0.575903	chr19	FCGBP
Naumova et al, 2019	cg20638121	0.847748	chr19	AKT2
Naumova et al, 2019	cg05334611	0.425176	chr19	AKT2
Naumova et al, 2019	cg22167660	0.689675	chr19	HIPK4
Naumova et al, 2019	cg00608548	0.568189	chr19	SPTBN4;BLVRB
Naumova et al, 2019	cg22498143	0.268085	chr19	SPTBN4
Naumova et al, 2019	cg15249911	0.25414	chr19	CYP2F1
Naumova et al, 2019	cg10564498	0.384685	chr19	AXL;AXL
Naumova et al, 2019	cg06794268	0.240529	chr19	HNRNPUL1
Naumova et al, 2019	cg01267485	0.647778	chr19	PCAT19
Naumova et al, 2019	cg21922468	0.29008	chr19
Naumova et al, 2019	cg08560458	0.721015	chr19	POU2F2
Naumova et al, 2019	cg07562195	0.189509	chr19	CIC;CIC
Naumova et al, 2019	cg08281936	0.703999	chr19
Naumova et al, 2019	cg01579689	0.709991	chr19
[truncated: 2,310 more rows]

## Sheet: S3
Supplemental Table S3 : List of all overlapped genes with prior studies, their corresponding CpGs, and associated feeding variable
	Our analyis (IOW F1)		Naumova et al
Gene	CpG (Variable)	Gene location	CpG	Gene location
RNF220	cg00825951 (EBF)	5'UTR	cg17329287	TSS1500
SFMBT2	cg00864821 (EBF)		cg17433144	Body
			cg03031609	TSS1500
LGI1	cg13731777 (EBF)		cg13858227	TSS200
SUDS3	cg16924120 (EBF)	TSS1500	cg07395500	Body
CRYL1	cg17852997 (EBF)	TSS1500	cg02402946	Body
RBFOX3	cg09319125 (EFF)		cg22726380	5'UTR
DDAH2	cg19334030 (EFF)	5'UTR	cg10690152	TSS200
EBF: Exclusively breastfed for at least 13 weeks
EFF: Exclusively formulfed for at least 13 weeks
Mixed: Given a mixture of breastmilk with formula/solids before 13 weeks
